# Supplementary material for: Why do football clubs fail financially? A financial distress prediction model for European professional football industry
Source: PLoS One. 2019 Dec 26;14(12):e0225989. doi: 10.1371/journal.pone.0225989 (PMC6932787; doi:10.1371/journal.pone.0225989)
Supplement: S1 File — Variables of financially distressed /non-financially distressed European football clubs in t-1. (XLSX) [file pone.0225989.s006.xlsx]

## Sheet: t-1
Club	Dependent Variable-Financial Distress	ISO Code	I1	I2	I3	I4	P1	P2	P3	P4	P5	P6	P7	P8	F1	F2	F3	F4	F5	F6	F7	F8	F9	F10	F11	F12	F13	F14	F15	F16	F17	F18	F19	F20
(OLYMPIACOS F.C.) Π.Α.Ε. ΟΛΥΜΠΙΑΚΟΣ	0	11	1	1	3	13	1	665000	20965	62	0	1	2.25129	n.d.
1. FC KÖLN GMBH & CO. KGAA	0	6	0	0	2	13	0	1060582	40688	54	0	2	0.95885	45.6	0.462509	0.620736	0.48463	1.01588	0.749777	-0.052777	-0.0203417	1.20173	0.99997	18.9362	11477.8	8281.99		1747.84	-0.0169271	-2.54203	-0.290914	0.155344	-0.254252	-0.058659
1. FUSSBALLCLUB HEIDENHEIM 1846 E.V.	0	6	0	0	0	6	0	48048			0	3	#NUM!	n.d.
1. FUßBALL-CLUB KAISERSLAUTERN E.V. (1.FCK)	0	6	0	0	0	11	1	98520	31758	58	0	2	1.01592	n.d.
1. FUßBALLCLUB UNION BERLIN E.V.	0	6	0	0	0	3	0	3670622	17103	49	0	2	0.93282	308.414	0.288907	0.740828	0.938	0.846591	0.825886		0.121161	0.630913	1						0.192042	4.81587	0.303382	0.396318	0.177309	0.507792
1. FUßBALL-CLUB-NÜRNBERG VEREIN FÜR LEIBESÜBUNGEN E.V. (1. FCN)	0	6	0	0	0	13	1	509975	41518	44	0	1	1.54756	n.d.
1.FUSSBALL- UND SPORTVEREIN MAINZ 05	0	6	0	0	0	14	1	209779	31152	42	0	1	1.34707	n.d.
A. C. CHIEVO - VERONA S.R.L.	0	13	0	0	5	6	1	260000	10134	45	0	1	1.52243	310.908	1.41591	0.279574	0.483505	0.827054	0.487894	0.0259519	0.100002	0.0176508	0.972875	829.475	25.468	18.8797		0.0432403	5.66555	2.10411	0.0365113	0.323524	0.126036	0.144759
A.C. CESENA S.P.A.	0	13	1	1	2	17	1	97000	7905	50	0	2	0.817445	146.997	1.36249	0.557211	1.76924	0.964212	0.502001	-0.0267855	0.011271	0.00793772	1.00068	38.3362	-1001.89	-729.472		-38.2356	1.41993	-0.744096	-0.747736	0.0249766	-0.193237	0.0164788
A.S. ROMA SPA	1	13	1	1	2	31	1	2877000	39748	62	0	1	2.10006	514.923	2.62374	0.906131	1.04238	1.25488	0.439977	-0.493453	-0.221566	0.150667	1.37919	12.0702	-3.04436	-1.4769	-0.206324	-0.301337	-1.47057	-0.241927	0.29674	-0.0765989	0.332749	-0.191934
AALBORG BOLDSPILKLUB A/S	0	7	1	0	9	15	1	104000	6947	47	0	1	1.91692	144.734	4.51684			1.20661	0.243129	-0.780386	-0.317516		1.46766	4.69315	-2.34823	-1.61842	-0.181343	-0.668698		1.58477		-0.31325	0.275458	-0.28913
ABERDEEN FOOTBALL CLUB PLC	0	10	0	0	1	32	1	196000	9753	48	0	1	0.965081	54.1349	1.36539	0.677963	2.07197	1.21197	0.107915	-0.0378892	-0.0693593		0.919762	7.78617	1.83636	11.1179		1.47221		0.378072		0.0175788	-0.73373	-0.470721
AC SPARTA PRAGUE	0	5	0	1	1	8	1	1280508	8786	63	0	1	2.83321	8.65122	1.19759	0.67421	0.161736	0.997196	0.621106	-0.0276605	0.0116874	4.15228	0.756024	2.78321	3.04878	1.55299		1.11337	0.00281469	-0.137601	-0.0403545	-0.134585	-0.156894	0.0157124
ACF FIORENTINA S.P.A. IN BREVE FIORENTINA S.P.A.	1	13	0	1	3	16	1	383000	26050	70	0	1	2.46385	499.967	1.47429	0.0673696	0.121389	0.995468	0.38382	0.388799	0.00251511	0.0448451	0.57678	16.7567	1.33704	1.45593		0.0813307	0.0560843	-0.554814	0.406384	0.196672	0.225529	0.00444475
AFC BOURNEMOUTH LIMITED	1	10	1	1	2	22	1	185000	6852		1	3	#NUM!	37.4648	1.31989	1.63041	3.43257	3.69959	0.381873	-1.80773	-1.28226		2.10576	2.99974	-0.455826	-0.559009		-0.634842				0.328555	0.347104	-2.544
AGRUPACION DEPORTIVA ALCORCON SAD.	0	8	0	0	2		0	167000			-1	2	1.00063	n.d.
AIK FOTBOLL AB	0	20	1	0	11	31	1			58	0	1	2.8622	48.4772	0.844753	0.0989694	0.0621098	1.06746	0.67265	0.227506	-0.107501	1.47286	0.772494		2.49761	1.43886	-0.225195	0	-0.0729878	0.938654	-0.171484	-0.0709725	0.164528	-0.189187
ANGERS SCO	0	9	1	0	3	7	0	151000	8385	61	0	2	0.970779	n.d.	1.8095	0.22438	0.0613038	1.14939	0.903786	-0.880754	-0.546798	3.44119	1.65574	7.35855	-2.49396	-0.146724		-0.343136	-0.158898	0.150543	0.0104562	-0.274	0.0124247	-0.334352
APOEL F.C.(ΑΠΟΕΛ ΠΟΔΟΣΦΑΙΡΟ (ΔΗΜΟΣΙΑ) ΛΙΜΙΤΕΔ)	0	4	1	0	5	35	1	55014	10436	73	0	1	3.4012	n.d.
ARSENAL HOLDINGS PLC	0	10	1	1	2	21	1	8788000	60079	73	0	1	2.50553	336.532	0.56504	0.324538	0.912599	1.10087	0.336558	0.384689	-0.0358709		0.615232	7823.47	0.494243	1.72426		0.000204381		0.621253		-0.0363516	-0.0334372	-0.188627
ASM CLERMONT AUVERGNE	0	9	0	0	1	17								190.775	0.93695	0.11186	0.0803555	0.959777	0.308208	0.0461142	0.0559928	1.29656	0.585358	1.58837	0.696445	1.66841		0.888785	0.0431856	0.960844	0.0725912	0.0228574	0.0972456	0.193898
ASSOCIAZIONE CALCIO MILAN S.P.A. O IN FORMA ABBREVIATA A.C. MILAN S.P.A.	1	13	1	1	1	10	1	1368500	43655	72	0	1	2.73003	542.204	2.59634	0.798751	1.01622	0.997029	0.40643	-0.259115	0.00233506	0.0809318	1.18873	16.8877	-5.59135	-3.14516		-0.372977	0.0288522	-1.01709	-0.149714	0.0607597	0.0962832	0.00221284
ASSOCIAZIONE CALCISTICA PERUGIA CALCIO S.R.L.	1	13	0	1	1	3	1				0	3	#NUM!	500.677	1.59959	0.580661	0.426108	1.52675	0.567915	-0.0333761	-0.717802	0.258561	0.911626	7.48771	10.2795	4.8893		1.37767	-2.77614	1.60817	0.594437	0.634206	0.451361	-0.790153
ASTERAS TRIPOLI FC (ΑΣΤΕΡΑΣ ΤΡΙΠΟΛΗΣ Π.Α.Ε.)	0	11	0	0	0	3	1	47000	2075	46	0	1	1.65823	n.d.	1.19183	0.490272	0.377353	0.905707	0.535286	-0.272931	0.122509	0.901227	0.736836	1.37445	2.42423	1.76587		2.03711	0.135935	-4.49946	0.0464247	0.0647421	-0.131382	0.192028
ASTON VILLA LIMITED	1	10	1	1	1	30	1	1124000	35060	41	0	1	1.38629	n.d.	0.0252667	0.0204464	4.22002		0.81085	0.168398			0.037411	0.0471061	0.0212839	0.196503		0.825057				-0.0654281	-0.0939442
ATALANTA BERGAMASCA CALCIO S.P.A.	0	13	0	1	165	15	0	119800	15967	40	0	1	1.35239	351.971	2.41218	0.385283	0.515974	0.963844	0.291765	0.00128129	0.0269982	0.0545488	0.941566	16.4745	12.0442	12.1202		0.978073	0.494937	-1.13977	-0.0552255	0.127871	0.129801	0.0383612
BAYER 04 LEVERKUSEN FUßBALL GMBH	0	6	0	1	2	11	1	163487	28120	65	0	1	2.59027	n.d.
BESIKTAS FUTBOL YATIRIMLARI SANAYI VE TICARET A S	0	21	1	0	5	59	0	14700000		58	0	1	1.99243	n.d.
BIRMINGHAM CITY FOOTBALL CLUB PLC	1	10	1	1	3	38	0	112400	16703	61	0	2	0.87807	171.367	2.47173	1.05438	1.09369	1.36911	0.493984	-0.325377	-0.355848		1.29592	44.0544	-4.12553	-1.70974		-0.0993928		1.16401		-0.282905	-0.128271	-0.291441
BLACKPOOL FOOTBALL CLUB (PROPERTIES) LIMITED	0	10	1	1	9	9	0	142000	13917	59	0	2	0.826679	86.3521	0.395284	0.234113	0.400283	0.765263	0.358099	0.583667	0.137291		0.374962	9.0636	0.226467	1.02698		0.0661883		-0.565782		-0.142775	-0.596925	0.969906
BOLOGNA FOOTBALL CLUB 1909 - S.P.A., IN FORMA ABBREVIATA BFC S.P .A.	1	13	1	1	8	21	1	388000	21565	44	0	1	1.4604	333.966	2.59195	0.258321	0.328935	1.09276	0.260804	-0.107629	-0.0728483	0.048667	0.894527	4.19763	6.40912	7.00837		2.02044	-1.49687	2.75773	-0.00621207	-0.170427	-0.103563	-0.107765
BOLTON WANDERERS F.C. (BURNDEN LEISURE LIMITED)	1	10	1	0	10	38	0	130000	18034	68	0	2	0.980829	165.782	6.5757	2.98692	4.81751	2.2407	0.122214	-2.74073	-0.769251		3.74073		-0.293223	-0.320275		0		0.562408		-0.299686	0.057238	-0.957203
BORUSSIA DORTMUND GMBH & CO. KOMMANDITGESELLSCHAFT AUF AKTIEN	0	6	1	0	20	14	1	586181	80520	66	0	1	2.97041	202.702	1.0006	0.268128	0.263423	0.788455	0.314895	0.262262	0.215323	1.00865	0.535016	2.63917	0.677623	1.4734	0.113428	0.435975	0.213476	0.573178	0.417178	0.215954	0.0969183	0.683385
BORUSSIA VFL 1900 MÖNCHENGLADBACH GMBH	0	6	0	0	1	13	1	259996	49722	47	0	1	1.72722	202.315	2.13279	0.549503	0.746298	0.965736	0.112158	0.203048	0.0252286	0.704842	0.776762	38.4732	1.07154	3.97711		0.0904401	0.0357933	-0.879551	-0.264359	-0.0454377	-0.00026055	0.105467
BRENTFORD FC LIMITED	1	10	0	1	2	44	0	28000	6303		0	3	#NUM!	58.4158	4.50439	0.18504	0.911996	1.96151	0.0519682	-0.630332	-0.195086		0.802585	0.969548	1.18548	4.80111		4.19218		-0.219802		0.912293	-0.278444	-0.833398
BRIGHTON AND HOVE ALBION FOOTBALL CLUB,LIMITED(THE)	1	10	1	1	6	37	1	289000	26236	75	0	2	1.05605	103.483	2.82144	5.09732	2.37595	1.63102	0.409925	-4.79848	-1.35379		5.78875	601.038	-0.241515	-0.123219		-0.00201119		0.627638		-0.264067	0.376593	-1.17051
BRISTOL CITY FOOTBALL CLUB LIMITED	1	10	1	1	1	28	0	430000	13348	41	-1	2	0.704447	145.885	7.69018			2.48559	0.231757	-12.1699	-2.30629		1.78225	0.156505	-2.27893	-0.982334		-14.5613		-0.189011		0.044542	-0.75392	-1.29403
BRISTOL ROVERS (1883) LIMITED	1	10	0	0	24	25	0				0	3	#NUM!	13.505	12.2232	1.26693	1.22917	1.29783	0.134789	-0.879843	-0.306979		1.66353	7.6904	-2.48301	-1.30395		-0.326003		1.38932		-0.0553126	-0.047114	-0.186325
CALCIO CATANIA S.P.A.	1	13	1	1	2	15	0	313000	13810	56	0	1	1.85238	311.212	1.5673	0.457114	0.803199	0.991284	0.202672	0.0461349	0.00496058	0.0402487	0.673437	2.40146	0.9727	2.44158		0.858726	0.123248	-0.946943	-0.167619	-0.159261	-0.291575	0.0156166
CARDIFF CITY FOOTBALL CLUB (HOLDINGS) LIMITED	1	10	0	0	1	31	1	347000	22999	87	1	2	1.14513	266.252	33.5696	1.21109	4.31462	2.9019	0.0543767	-0.943906	-0.533854		1.91125	58.5283	-2.00318	-1.03772		-0.0358355		1.90908		0.0619162	1.03116	-0.292458
CELTIC PLC	0	10	1	0	12	39	1	607000	45848	79	0	1	2.63906	105.153	1.2505	0.22177	0.225484	0.870988	0.243296	0.221417	0.126887		0.482715	1.63153	0.588152	1.46284	0.114979	0.571962		-2.50284		0.0239163	-0.161752	0.41706
CFC 2001 LTD	0	10	0	0	10	17							#NUM!	17.3059	8.78721	0.546493	1.42947	1.02582	0.0540007	-0.15601	-0.00986958		0.803525	2.2796	2.41514	4.81485		1.79404		-1.31431		-0.0465261	0.082518	-0.0207993
CHELSEA FOOTBALL CLUB LIMITED	1	10	0	1	1	29	0	8788000	41462	75	0	1	2.77259	736.884	19.2448	2.28786	3.44858	1.30843	0.0195348	-1.62364	-0.20462		2.62361	90346.8	-0.231547	-0.603878		-1.78856e-05		0.421328		-0.0639621	0.0620184	-0.544284
CLUB ATLETICO DE MADRID SAD	0	8	1	0	8	19	0	3165500	43921	76	0	1	2.73003	296.791	1.9823	0.288749	1.3865	0.853862	0.301276	0.0147747	0.0304343	0.184952	0.942342	21.9743	10.3579	12.1183		0.743755	0.164552	0.236365	0.0561025	0.010936	0.179007	0.0509598
CLUB DEPORTIVO LUGO SOCIEDAD ANONIMA DEPORTIVA.	1	8	0	0	3		1	98000			0	3	0.870078	n.d.
COVENTRY CITY FC (OTIUM ENTERTAINMENT GROUP LIMITED)	1	10	1	1	2	13	0				0	3	#NUM!	n.d.					0	-5864.77	-3819.88		5865.77		-1.00017	0		0		0.584118		-0.064201	148.189	-0.651216
CPFC LIMITED	0	10	0	0	1	7	0	8788000	17280	72	1	2	1.05605	162.564	0.882048	0.719391	0.894715	1.84304	0.854848	-0.442659	-0.677839		1.3872	25.039	-1.94707	-0.374821		-0.143062		2.05046		2.74611	1.36509	-0.898971
DELFINO PESCARA 1936 S.P.A.	1	13	1	0	14	8	0	124000	12051	22	-1	1	1.1474	232.577	1.53933	0.242971	0.198307	0.918155	0.504298	0.0732036	0.100278	0.101952	0.886435	21.9624	6.83556	4.36492		0.355404	0.983588	-1.89184	0.537038	0.0797442	-0.0298344	0.129178
DEUTSCHER SPORTCLUB ARMINIA BIELEFELD E.V.	0	6	0	0	0	3	1	209779			1	3	#NUM!	12.7463	0.00866854	0.979263	0.783906	0.8215	0.728934	0	0.222984	0.0333686	1						6.68244	-11.6807	12.1784	-0.323166	-0.0477616	35.289
DIJON FOOTBALL COTE EN ABREGE DFCO	0	9	0	0	12	19	1	153600	8708	59	0	2	0.923671	178.612	0.86668	0.303195	0.160552	1.30635	0.644989	0.0514015	-0.578525	1.66204	0.630462	1.98174	1.5127	0.960689		0.860903	-0.34808	-10.7169	-0.527529	-0.101436	-0.274772	-1.03493
DINAMO 1948 SA	0	18	0	1	3	11	0	1883000	10348	56	0	1	1.81916	7.78643	2.18891	0.70958	0.612011	1.16512	0.60952	-1.20799	-0.191445	1.13568	2.20799		-1.10447	-0.323248		0	-0.168572	-0.634045	0.293192	0.110081	-0.0317555	-0.143492
DSC ARMINIA BIELEFELD GMBH & CO. KGAA	0	6	1	0	2	11	1	333090			1	3	#NUM!	53.3594	1.08044	0.621871	0.79423	1.10641	0.339403	-0.258679	-0.0833147	0.630166	0.973557	3.41453	13.8678	24.9821		10.7826	-0.132211	-0.475411		-0.325614	-0.176612	-0.227199
EINTRACHT BRAUNSCHWEIG GMBH & CO. KGAA	0	6	0	1	2	11	0	251364	21396	67	1	2	1.04732	58.9166	1.23785				0.526171	0.00148	-0.00446978		0.864826	6.46872	4.81841	3.50533		0.989051		-1.02223		0.483373	0.912962	-0.00686263
EINTRACHT FRANKFURT FUßBALL AKTIENGESELLSCHAFT	0	6	0	0	2	18	1	732688	48004	51	0	1	1.96944	122.755	1.25296	0.22612	0.095423	0.970281	0.554672	0.0800092	0.0704236	2.31357	0.843194	10.9796	4.43214	2.84		0.489756	0.0304393	-1.51942	0.436941	0.424155	0.529875	0.101331
ELCHE CLUB DE FUTBOL SAD	1	8	0	0	15	31	0	227600	14994	82	1	2	1.11436	191.339	7.20202	0.374577	1.131	2.25352	0.116687	-0.45882	-0.415155	0.299115	1.30036	8.20628	-2.79791	-2.94085		-0.527564	-1.38794	2.06251	0.294684	0.129012	0.698882	-0.494009
EMPOLI F.B.C. - S.P.A.	0	13	0	0	211	6	0	48000	2541	73	0	2	1.02664	348.965	1.13699	0.400248	0.668956	0.852358	0.468128	0.106772	0.0883365	0.0162016	0.862668	28.2281	3.87568	3.87288		0.22253	5.45233	-2.24383	0.363251	0.0576221	0.145353	0.165966
EN AVANT DE GUINGAMP	0	9	1	0	1	49	1	7000	9526	70	1	2	1.05209	n.d.	0.544779	0.118454	0.0777032	1.26233	0.915864	0.12432	-0.399911	0.709474	0.584218	2.00445	1.20001	0.202357		0.700996	-0.563672	0.442924	0.0516082	0.106701	0.688115	-0.801515
F C LORIENT BRETAGNE SUD	1	9	0	1	1	8	0	57600	15048	53	0	1	1.81238	451.728	1.53765	0.305329	0.19323	1.10603	0.423648	0.153604	-0.167542	1.39034	0.797224	16.2132	3.21253	2.84231		0.242491	-0.120505	-0.628878	0.104249	0.239642	0.467693	-0.257194
F.C. BAYERN MÜNCHEN AG	0	6	1	1	6	24	1	1450381	71000	91	0	1	3.63759	420.559	0.83176	0.314306	0.388818	0.934928	0.299087	0.42913	0.0526019	0.789418	0.519502	10.1134	0.51773	1.45872		0.106905	0.0666337	-0.0244611	0.191657	0.0513827	0.0903874	0.211449
F.C. COPENHAGEN (PARKEN SPORT & ENTERTAINMENT A/S)	0	7	1	0	7	12	1	569000	15719	65	0	1	3.4012	69.24	1.01486			0.800005	0.108713	0.384379	0.0957989		0.615621		0.28703	2.31877	0.296236	0		1.2967		0.0200835	-0.0204143	0.868308
F.C. INTERNAZIONALE MILANO S.P.A.	0	13	1	1	233	42	0	1368500	46654	54	0	1	1.75402	n.d.
FC DNIPRO DNIPROPETROVSK (ДНІПРО ФУТБОЛЬНИЙ КЛУБ ТОВ)	0	22	1	0	6	2	1	979000	16902	56	0	1	2.30259	89.6345	16.5792	0.605237	67.42	20.9361	0.0695212	-0.203648	-0.178969	0.00884367	1.19482	135.35	-5.91625	-4.77609		-0.0453116	-20.237	0.0844325	0.124549	-0.0271817	1.09119	-0.155274
FC METZ	1	9	0	1	3	24	1	118000			1	3	#NUM!	n.d.	12.2366	0.495221	0.393524	1.09545	0.294227	-3.63959	-0.120116	0.412614	3.64847	3.68119	-1.3594	-0.266483		-0.374221	-0.291111	-0.115403	-0.124294	-0.0851274	0.0364984	-0.0333626
FC NANTES	0	9	1	0	1	8	1	298000	18671	69	1	2	1.02339	n.d.	1.20417	1.20183	0.776652	1.47216	0.714874	0.000806785	-0.730636	1.40267	1.83362	-2.19747	-1.03264	-0.342034		1.00097	-0.520889	-0.364993	0.422611	0.136774	-0.461511	-0.848759
FC STEAUA BUCURESTI (FOTBAL CLUB FCSB S.A.)	0	18	1	0	2	10	1	1883000	20579	79	0	1	3.46574	108.616	0.591665	0.0337952	0.00876074	0.64034	0.366332	0.732385	1.38742	3.84689	0.267615		0.295945	0.865212		0	0.360659	6.03669	2.60621	0.0466564	-0.313625	6.40112
FC VIKTORIA PLZEŇ, A.S.	0	5	0	1	1	3	1	163033	10047	65	0	1	3.49651	29.4754	1.05071	0.579232	0.164091	1.04324	0.910335	0.00143306	-0.152643	2.21484	0.97652	44.2925	40.7366	3.81878		0.938967	-0.0689183	-1.09134	-0.251109	-0.290807	-0.0168581	-0.159585
FC VOLYN LUSTK (ВОЛИНЬ ФУТБОЛЬНИЙ КЛУБ ТОВ)	1	22	1	1	5	3	1	217000	4559	29	0	1	1.32687	7.65908	8.83217	0.694488	4.13997	9.6434	0.234938	-4.05781	-1.44995	0.139667	2.60875	1.06521	-1.28983	-0.475562		-1.52233	-10.3814	-0.25627	-0.296424	-0.443605	0.508122	-0.698765
FC WINTERTHUR AG	0	3	0	0	1	6	1	109377	2398	62	0	2	0.961411	n.d.
FOOTBALL CLUB BARI 1908 S.P.A.	1	13	0	1	2	5	1	237000	6100	53	0	2	0.889262	n.d.
FOOTBALL CLUB UTRECHT B.V.	1	14	1	1	1	27	1	331000	17513	63	0	1	2.17475	n.d.
FROSINONE CALCIO S.R.L.	1	13	1	1	1	2	0	47000			0	3	#NUM!	101.407	1.50539	0.15613	0.376076	2.49982	0.468169	-0.253836	-0.622656	0.0378016	1.22577	43.67	-3.1217	-2.35566		-0.124327	-16.4717	-0.379965	-0.0454135	0.0309278	-0.397317	-0.88348
FULHAM FOOTBALL CLUB LIMITED	1	10	0	1	1	42	0	8788000	25394	43	0	1	1.55814	318.7	1.64361	4.45195	2.95687	1.32198	0.500842	-4.01789	-0.484775		5.01791		-0.20488	-0.124234		0		0.0029059		0.606912	0.855748	-0.588901
FUßBALL-CLUB AUGSBURG 1907 GMBH & CO. KGAA	0	6	1	0	3	13		286374	29078	33	0	1	1.24319	147.172	0.956613	0.180224	0.0955075	0.900694	0.876339		0.187392	1.33892	1						0.139957	-0.129457		0.0441475	-0.0770124	0.223533
FUßBALLCLUB GELSENKIRCHEN-SCHALKE 04 E.V.	0	6	0	0	0	11	1	260368	61171	55	0	1	2.32728	73.5507	0.693866	0.808708	0.980269	0.907733	0.416208	0.289661	0.0761191	0.791351	1	-3.45232					0.0961888	1.26481	0.0841923	0.0408845	3.31228	0.263577
FUTBOL CLUB BARCELONA	0	8	0	0	0	41	1	1608700	71350	100	0	1	3.78419	309.255	2.72567	0.37991	0.396125	0.900623	0.289754	0.0246967	0.0953089	0.885817	0.975303		31.979	28.7588		0	0.107594	-0.107376	0.0149165	0.115025	0.25452	0.120679
FUTEBOL CLUBE DO PORTO	0	17	0	0	0	20								n.d.
FUTEBOL CLUBE DO PORTO - FUTEBOL, SAD	0	17	1	1	14	45	1	300000	30278	78	0	1	3.68888	n.d.	1.87582				0.479711	-0.539269		0.352793	1.16501	3.11284	-5.45331	-3.15307		-2.2681			-0.0858356	-0.120502	0.171504
GALATASARAY SPORTIF SINAI VE TICARI YATIRIMLAR ANONIM SIRKETI	1	21	1	1	2	28	0	14700000		71	0	1	2.99573	n.d.	3.97954	0.477542	1.25756	1.25529	0.155271	-0.135252	-0.0969445		1.10808	40.7816	-5.71707	-7.81569	-1.26824	-0.251395		0.73016		0.0581921	0.575083	-0.156891
GIRONA FUTBOL CLUB, SAD	0	8	0	1	3		1	98000			0	2	1.02664	81.3475	10.0544			1.54229	0.0952039	-1.0513	-0.465824	0.782146	1.29634	1.71709	-3.23016	-3.05326		-2.54764	-0.595572	-0.161015	-0.0335298	0.79566	0.306647	-0.486644
HAMMARBY FOTBOLL AB	0	20	0	0	1	16	0			47	0	2	0.944462	79.9623	1.62867	0.0690192	0.0491133	1.02883	0.18979	0.0932637	-0.040508	1.142	0.906736		3.31432	8.6873		0	-0.035471	-0.794516	0.0957601	-0.143977	-0.305052	-0.131049
HANNOVER 96 GMBH & CO. KGAA	0	6	0	0	3	15	1	532163	44359	45	0	1	1.63142	252.92	0.599087	0.0715132	0.0283495	0.910608	0.650205	0.130174	0.225495	2.42892	0.611234	2.3637	1.00196	0.899758		0.665161	0.0928375	-0.484342	-0.0358122	0.269545	0.226624	0.578891
HANNOVERSCHER SPORT-CLUB (HSC) VON 1893 E.V.	0	6			0	2	0				0	3	#NUM!	n.d.
HEART OF MIDLOTHIAN PLC	0	10	1	0	2	42	1	465000	12811	44	0	1	0.832909	45.7331	11.8767	2.96336	3.5474	1.65064	0.160542	-4.59586	-0.54352		3.92422	2.34754	-0.652037	-0.287071		-0.571651		-0.105564		-0.52472	-0.477921	-0.285058
HELLAS VERONA FOOTBALL CLUB S.P.A.	0	13	1	0	1	12	0	260000	13286	82	1	2	1.08334	186.416	1.04958	0.154258	0.208818	1.47916	0.661899	-0.032402	-0.353968	0.168147	0.875461	5.57826	5.57828	2.71481		1.26017	-2.10511	3.98751	-0.0387702	1.24431	3.80786	-0.509514
HERTHA BSC GMBH & CO. KOMMANDITGESELLSCHAFT AUF AKTIEN (KGAA)	1	6	0	1	2	20	1	3670622	40021	76	1	2	1.08091	112.981	3.29826	0.346781	0.443279	1.12985	0.190074	-0.0361256	-0.101584	0.532186	1	27.6812					-0.19088	0.799041	-0.41658	0.0961154	0.504	-0.162038
HNK HAJDUK Š.D.D.	0	12	0	0	0	23				52	0	1	1.65823	21.4397	1.30673	0.327916	1.20634	1.21058	0.202058	0.248169	-0.0572425	0.261791	0.39808	1.12531	0.438655	1.32566		0.587704	-0.218657	-0.375065	-0.200089	-0.0565121	-0.412942	-0.216799
HNK RIJEKA S. D. D.	0	12	0	0	0	12				53	0	1	1.89712	15.17	0.578251	0.129159	0.114296	1.24659	0.620211	-6.13291	-0.278658	0.385568	0.409137	0.0608492	0.606973	0.642769		11.3796	-0.722721	49.7276	44.1126	0.933492	-0.758203	-0.776991
HOUDSTERMAATSCHAPPIJ VITESSE B.V.	1	14	0	1	0	8	1	151000	18462	64	0	1	2.37491	n.d.	1.03129			2.83059	0.247504	-3.26006	-0.846626	0.462487	4.26006		-0.0782954	-0.230823		0	-1.83059	0.25857	0.0121248	0.0486811	-0.19956	-3.31688
HSV FUßBALL AG	0	6	0	0	5	31	1	1787408	52916	48	0	1	1.83828	n.d.
HUDDERSFIELD TOWN AFC (SPORTING PRIDE LIMITED)	0	10	0	1	9	18	0						#NUM!	16.732	1.75365	0.0459857	0.0235749	1.08831	0.232567	-3.8798	-0.172258		4.65021	20.2541	-0.111731	-0.210244		-0.0628988		-0.432713		-0.86912	-0.541546	-0.422366
HULL CITY TIGERS LIMITED	0	10	1	0	1	16	1	260000	17369	79	1	2	1.11365	199.129	9.34286	3.43877	9.92685	4.3197	0.415677	-2.9024	-1.14998		3.90244		-1.33807	-0.201324		0		0.295631		1.18606	0.545693	-0.296111
JUVENTUS F.C. - S.P.A. O JUVENTUS FOOTBALL CLUB S.P.A.	0	13	1	1	7	43	1	886800	38646	87	0	1	3.78419	763.846	2.00807	0.564677	0.888075	1.01576	0.286185	0.0912314	-0.010021	0.0858228	0.890314	48.2444	5.23933	6.50782	-0.00757519	0.168247	-0.116764	-0.924079	0.19567	0.0364321	0.191005	-0.0174376
K. RACING CLUB GENK 322	1	1	0	1	0	11	0	65691	19954	40	0	1	2.07944	240.81	0.275968	0.0983604	0.120962	0.92779	0.551892	0.787184	0.0587176	0.507234	0.209993	74.4046	0.192789	0.567221		0.00357252	0.11576	-0.892916	-0.274535	0.00859277	-0.118876	0.385528
KONINKLIJKE ATHLETIEK ASSOCIATIE GENT	0	1	0	0	0	15	0	257029	10657	34	0	1	1.36524	201.297	1.59341			1.07862	0.389589	-0.135421	-0.152637	0.781561	1.13542		-4.58405	-4.50751		0	-0.195298	-95.4045	-0.0200805	-0.0158136	0.547121	-0.245882
KONINKLIJKE BEERSCHOT ANTWERPEN CLUB	0	1	0	0	0	19	0	517042	7454	23	-1	1	1.20397	n.d.
KONINKLIJKE SPORTING CLUB LOKEREN OOST-VLAANDEREN	0	1	0	0	0	4	1	40626	6098	31	0	1	1.92181	186.96	1.17982	0.402222	0.429499	0.882462	0.512088	-0.364748	0.110074	0.515868	0.816612	1.4898	3.2945	2.66055		2.98894	0.213376	-0.404287	-0.000176266	0.157994	-0.152653	0.18219
KV CORTRIQUE (KORTRIJK VOETBALT)	0	1	0	1	1	27	0	75506	7282	39	0	1	1.58697	152.864	1.14007	0.428296	0.237311	1.01762	0.54257	0.231842	-0.0318023	0.651034	0.768158		2.66806	1.97303		0	-0.0488489	1.97405		0.177122	0.0609726	-0.0514128
LEICESTER FOOTBALL CLUB PLC	0	10	1	0	1	32	1	348000	22054	68	0	2	1.00458	55.8038	2.12304	0.280129	0.545621	0.979246	0.108247	0.5224	0.0106552		0.450827	16.8392	0.418471	1.62381		0.0487506		-1.36179		-0.0851665	-0.0940493	0.0463646
LOSC LILLE	1	9	1	1	1	13	1	234000	40600	62	0	1	2.05839	n.d.	0.692713	0.697001	0.681549	1.1967	0.688005	0.102332	-0.201157	0.977697	0.824576	11.2813	2.71678	1.77851		0.416658	-0.205745	-0.572973	0.237641	0.000690443	-0.173718	-0.422074
MALAGA CLUB DE FUTBOL, SOCIEDAD ANONIMA DEPORTIVA	0	8	0	1	3	13	1	569000	26563	57	0	1	2.10006	n.d.
MANCHESTER CITY LIMITED	0	10	1	1	3	38	0	542000	46974	78	0	1	3.157	607.305	0.527134	0.130337	0.26537	1.15883	0.312385	0.588144	-0.0780118		0.329272	3.98712	0.245507	1.02518		0.123126		-0.544871		0.113551	-0.0880702	-0.473751
MANCHESTER UNITED FOOTBALL CLUB LIMITED	1	10	1	1	1	30	1	542000	75530	89	0	1	3.82864	443.501	1.87587	0.68614	1.4468	1.11578	0.389768	0.119535	-0.0549098		0.878115	373.631	5.9987	5.00661		0.0192822		0.177487		0.0814486	0.185654	-0.0751004
MANCHESTER UNITED LIMITED	0	10	1	1	2	35	1	542000	75530	89	0	1	3.82864	106.751	0.692977	0.612852	2.95608	0.444185	0.920214	0.181704	0.115231		0.784598	23.2837	2.96045	0.370408		0.15644						0.180702
MARÍTIMO DA MADEIRA - FUTEBOL, SAD	0	17	0	0	5	8	1	112000	3660	38	0	1	1.58924	51.0437	0.457278	0.0837215	0.090848	1.01451	0.903278	-0.522707	-0.0133739	0.704733	1.2476	4.53498	-1.66821	-0.390635		-1.11109	-0.0189773	-0.821083	-0.125538	0.16066	-0.126476	-0.0323785
MIDDLESBROUGH FOOTBALL & ATHLETIC COMPANY (1986) LIMITED	1	10	0	1	1	21	0	177000	16794	59	0	2	0.81093	164.581	0.931213	1.61177	5.36116	2.55926	0.28769	-2.05049	-0.468774		1.97906	1.84711	-0.273631	-0.727547		-1.09435		0.403885		-0.151665	0.0861985	-1.7498
MONTPELLIER HERAULT SPORT CLUB S	1	9	1	1	1	16	1	275300	17079	52	0	1	1.7148	186.911	0.921794	0.0381075	0.0204592	0.974092	0.71282	0.320778	0.048256	0.932385	0.66014	34.5961	1.93336	0.844995		0.0561448	0.0517555	-0.503927	-0.233867	0.356921	0.0300868	0.0734409
N.V. ADO DEN HAAG	1	14	1	1	1	36	0	511000	10342	40	0	1	1.67398	n.d.	1.25462	0.302942	0.167487	0.953954	0.781246	-0.0509411	0.0832864	1.59799	1.05094		-19.2412	-4.29425		0	0.0521193	7.21111	-0.0348513	-0.124433	-0.192479	0.0849718
NORWICH CITY FOOTBALL CLUB PLC	0	10	0	0	10	43	1	142000	26672	44	0	1	1.62746	201.737	1.94139	0.161229	0.139508	0.969601	0.363986	0.207381	0.0351324		0.783732	88.1831	3.26742	2.94086		0.041095		-0.873041		-0.0823268	-0.074442	0.0497177
NOTTINGHAM FOREST FOOTBALL CLUB LIMITED	1	10	0	1	1	34	1	322000	23082	67	0	2	0.958255	n.d.
NOVARA CALCIO S.P.A.	1	13	0	1	1	15	0	104000	4438	64	0	2	1.00063	155.736	1.99664	0.338096	0.597144	1.07769	0.392957	0.089017	-0.0439851	0.0215172	0.897549	66.8144	7.65826	5.92523		0.131122	-2.04419	-0.00592264	-0.57986	0.323439	0.207424	-0.0560611
PANATHINAIKOS FC (Π.Α.Ο. Κ.Α.Ε.)	0	11	0	0	0	9	0	665000	8042	77	0	1	2.89037	n.d.	10.8254	2.65938	1.36328	0.895288	0.268281	-2.29587	0.204263	1.95072	2.90423	7.41557	-1.52515	-0.384259		-0.205668	0.104712	-1.16105	0.037481	-0.0611231	-0.0218979	0.070333
PAOK F.C. (Π.Α.Ο.Κ. Π.Α.Ε.)	1	11	0	1	6	7	1	325000	9789	56	0	1	1.89712	n.d.	1.75309	0.534353	0.799308	1.35545	0.541187	-1.7237	-0.237623	0.450897	1.17583	0.759642	-5.39589	-2.60944		-8.80332	-0.527001	6.77152	-0.314542	-0.514546	-0.46349	-0.25046
PARIS SAINT-GERMAIN FOOTBALL	1	9	1	1	1	7	1	2220400	43225	83	0	1	3.73767	n.s.	1.59813	0.0582113	0.0594156	1.00764	0.540944	0.0914901	-0.00748192	0.920907	0.898701	91.6204	8.53413	4.53169		0.0968318	-0.00812451	-1.36425	0.806375	0.551898	0.416957	-0.00865463
PF METALURG DONETSK (МЕТАЛУРГ ФК ТОВ)	0	22	0	0	5	2	0	929000	2700	49	0	1	2.10413	n.d.	1.31989			1	0.314906	-0.9406	0	0.983135	0.496162	0.343498	0.824951	1.35975		2.86687	0	-1	-0.68538	-0.286741	-0.474679	0
PFC BOTEV PLODIV (ПРОФЕСИОНАЛЕН ФУТБОЛЕН КЛУБ БОТЕВ АД)	0	2	0	1	3	15	1	341567	8438	60	0	1	2.32728	37.5255	6.04508	0.0127751	0.0169492	1.52751	0.150413	-0.682286	-0.397602	0.753205	1.64947	50.2693	-1.4	-1.30812		-0.0505221	-0.527881	2.66993	3.8825	4.98353	1.47041	-0.43728
PFC CSKA MOSCOW (АКЦИОНЕРНОЕ ОБЩЕСТВО ПРОФЕССИОНАЛЬНЫЙ ФУТБОЛЬНЫЙ КЛУБ ЦСКА)	1	19	0	1	2	1	0	13200000	14398	64	0	1	3.61092	n.d.	1.0793	0.485204	2.81751	2.10846	0.20001	0.485125	-0.190887		0.514875		0.444981	1.64904		0		-0.174404		0.309867	0.201949	-0.884264
PFC LEVSKI SOFIA (ПРОФЕСИОНАЛЕН ФУТБОЛЕН КЛУБ ЛЕВСКИ АД)	1	2	0	1	2	22	0	1260120	5398	71	0	1	2.97041	21.3826	11.9469	0.446254	0.759365	1.83823	0.0557415	-1.68589	-0.492598	0.587667	2.56121	20.5426	-0.426551	-0.604824		-0.0798598	-0.838226	1.13113	-0.446822	0.193558	1.7098	-0.739706
PFC LUDOGORETS RAZGRAD (ПРОФЕСИОНАЛЕН ФУТБОЛЕН КЛУБ ЛУДОГОРЕЦ 1945 ЕАД)	0	2	1	0	1	6	1	33416	2745	72	0	1	3.63759	38.9307	3.16179	0.334171	0.212951	0.981776	0.22533	-0.0415881	0.0285984	1.55102	0.722083	2.26	2.56351	2.78741		1.14964	0.0184385	1.70369	0.239221	0.349044	0.53389	0.0401412
PRESTON NORTH END LIMITED	1	10	1	1	1	35	0	125000	9263		0	3	#NUM!	64.2097	5.74975	0.865297	3.44029	0.921698	0.0487417	-0.0737875	0.0196943		1.06981	268.97	-4.0145	-13.6264	0.260174	-0.0569751		-0.880493		0.372166	-0.00669528	0.0702735
QPR HOLDINGS LIMITED	1	10	1	1	4	55	0	8788000	17779	25	-1	1	1.17865	556.403	11.9211	1.28613	1.67856	2.08408	0.139748	-1.61549	-0.830637		2.61549		-1.03123	-0.532502		0		1.60091		0.353223	1.29096	-0.498596
RANGERS INTERNATIONAL FOOTBALL CLUB PLC	1	10	1	1	21	25	0	607000			0	3	#NUM!	99.2211	0.915768	0.0448349	0.189413	1.74382	0.202462	0.692715	-0.176066		0.299304	37.5008	0.264606	1.13821	-0.428621	0.0113905						-0.949613
RASENBALLSPORT LEIPZIG GMBH	0	6	0	0	2	6	1	560472			1	3	#NUM!	n.d.
REAL BETIS BALOMPIE, SOCIEDAD ANONIMA DEPORTIVA	0	8	1	0	9	31	0	690500	33750	56	0	1	1.96611	135.32	0.933692	0.799217	0.860742	0.640495	0.500231	-0.511472	0.333808	0.909896	1.36715	9.47304	-1.27212	-1.36121		-0.393081	0.366864	1.0659	0.0901808	0.352839	0.417962	0.714698
REAL CLUB DEPORTIVO MALLORCA SAD	1	8	0	1	2	29	1	402000	14857	36	-1	1	1.2205	n.d.	0.970752	0.523777	0.981408	0.988748	0.225031	0.052638	0.0060054	0.528655	0.865884	10.6272	1.62881	5.77835		0.607519	0.0113598	-1.03172	0.256537	-0.176686	-0.424193	0.0274911
REAL CLUB RECREATIVO DE HUELVA SAD	1	8	0	0	4		1	145000			0	2	0.834226	n.d.
REAL MADRID CLUB DE FUTBOL	0	8	0	0	0	22	1	3165500	68876	85	0	1	3.11352	318.649	1.4174	0.266366	0.437782	0.892696	0.279783	0.0603032	0.0652884	0.607555	0.634109	2.07505	1.08383	1.96839		0.835188	0.107461	0.267477	0.0115083	-0.0141986	-0.0833867	0.164636
REAL MURCIA CF SAD	1	8	1	1	3	25	1	441000	7249	47	0	2	0.743158	105.325	21.4072	0.369087	3.97764	1.60344	0.0205661	-0.160825	-0.0559934	0.0867264	1.02839	7.76513	-15.5086	-34.5013		-4.66519	-0.645633	-0.0900654	-0.0925974	-0.036959	0.586729	-0.127182
REAL OVIEDO SAD	1	8	1	1	25	11	0	220000			0	3	#NUM!	52.6857	0.620972	0.593129	4.66628	1.33314	0.0981029	-0.106432	-0.0423448	0.0369787	0.861142	3.51072	0.438716	6.49512		1.76648	-1.14511	0.186533	1.01252	0.318924	-0.609788	-0.695098
REAL ZARAGOZA SAD	1	8	1	1	4	19	1	661000	21974	34	-1	1	1.1474	148.921	2.60218	0.747932	2.62704	1.00906	0.0768613	-0.0499692	-0.00257822	0.278908	1.03316	61.4726	-6.03116	-27.837		-0.506807	-0.00924397	-0.982364	0.241443	-0.0659987	-0.113241	-0.0128906
RED FOOTBALL LIMITED	0	10	1	1	1	11	1	542000	75530					285.193	0.349524	0.284015	1.20864	0.823253	0.489689	0.556342	0.0415333		0.443658		0.307649	0.917262		0		0.391704		-0.0372038	0.00029497	0.242661
RKV MALINAS (YELLOW-RED KV MECHELEN)	0	1	0	0	0	22	1	84523	10304	41	0	1	1.68176	194.749	0.532063	0.0803406			0.803356	0.565494	0.126481		0.434506		0.755864	0.347738		0		-0.333855		0.0131082	-0.163404	0.295906
S.C. HEERENVEEN HOLDING B.V.	1	14	0	1	1	33	1	49500	24732	42	0	1	1.77071	111.501	0.880723			1.19983	0.542823	0.471405	-0.13411	0.671113	0.528595		1.01415	0.96982		0	-0.199832	2.15062	-0.0429277	0.162382	-0.0354091	-0.280519
S.S. LAZIO - S.P.A.	0	13	0	1	1	30	0	2877000	32626	61	0	1	1.96611	415.665	1.14111	0.225385	0.348419	1.03392	0.372274	-0.188143	-0.0219411	0.0634902	0.948682	3.96174	8.27796	12.2321	-0.086987	4.66625	-0.345583	19.3497	0.127905	-0.0833198	-0.0963768	-0.0516498
SA SPORTING CLUB DE BASTIA	0	9	0	0	1	11	1	43300	11129	47	0	1	1.48539	n.d.	1.41744	0.236318	0.066405	0.972766	0.738886	-0.0772332	0.0969191	3.13265	1.04846	36.441	-21.6114	-5.38804		-0.593694	0.0309384	0.607499	1.97539	0.047045	0.00813091	0.0925395
SASP AS SAINT ETIENNE	0	9	1	0	3	20	1	171000	22966	63	0	1	2.2192	719.325	0.849846	0.182361	0.102764	0.929026	0.777444	0.172199	0.125948	1.23333	0.745458	9.05301	2.59567	0.874338		0.323497	0.10212	0.634022	0.118813	-0.0812799	-0.129808	0.190626
SASP OLYMPIQUE GYMNASE CLUB NICE COTE AZ	1	9	0	1	10	19	0	344000	10271	64	0	1	2.42037	n.d.	1.04276	0.273965	0.233616	1.04663	0.774315	0.0564011	-0.0546894	1.05942	0.856061	9.77934	5.6095	1.56792		0.608159	-0.0516219	-0.828519	0.354791	0.30096	0.320942	-0.0677331
SASP TOULOUSE FOOTBALL CLUB	1	9	1	1	4	18	0	466000	17689	51	0	1	1.62924	262.022	0.933574	0.203432	0.107173	0.916139	0.634018	0.0624185	0.159181	1.21063	0.692389	2.82385	1.92419	1.18975		0.797086	0.131486	-2.21594	-0.102522	-0.130395	-0.299714	0.26893
SEVILLA FUTBOL CLUB SOCIEDAD DEPORTIVA SAD	0	8	0	0	4	31	1	690500	31000	50	0	1	1.75402	210.009	1.81215	0.196649	0.38448	0.911725	0.30792	0.194688	0.0451495	0.486357	0.746821	12.7682	2.20397	2.73356		0.231026	0.092832	-1.22407	-0.103387	-0.0466036	-0.0530272	0.0809134
SHAKHTAR DONETSK (ШАХТАР ФУТБОЛЬНИЙ КЛУБ ЗАТ)	1	22	1	1	7	2	1	929000	41203	79	0	1	3.61092	105.64	0.426502	0.0686341	0.11277	1.05411	0.195618	0.000393277	-0.0329297	0	0.0834313	0.0910648	0.0910257	0.877602		0.999571		-0.804932	-1	0.143146	2.65158	-0.394692
SILKEBORG IF (INVEST A/S)	0	7	1	0	7	16	1			31	-1	1	1.22867	83.4243	9.83885			0.762554	0.0109918	0.112476	0.0302153		0.694791	3.60493	0.354337	3.24043	0.111602	0.63148		0.0752826		-0.0180086	-0.116559	0.279392
SOCIEDAD DEPORTIVA HUESCA SA DEPORTIVA	1	8	0	0	2		1	52000				2	0.717245	91.234	0.399831	0.0286522	0.0411585	0.96671	0.616243	0.264219	0.0231743	0.54289	0.347158	0.893304	0.377416	0.587826		0.595278	0.0426869	3.47697	-0.39844	-0.040245	-0.100994	0.0940543
SOCIETA' SPORTIVA CALCIO NAPOLI S.P.A. O IN BREVE S.S.C. NAPOLI S.P.A. OPPURE SSC NAPOLI S.P.A.	1	13	0	1	2	8	1	975000	39636	78	0	1	3.11352	n.s.	0.789303	0.0757057	0.068144	0.938193	0.600993	0.377323	0.068665	0.110672	0.619013	168.96	1.2451	1.0473		0.00961626	0.620439	-0.642233	-0.397145	-0.0102835	-0.114024	0.144751
SPEZIA CALCIO S.R.L. - SOCIETA' SPORTIVA PROFESSIONISTICA	1	13	0	1	1	31	0	96000	5408	51	0	2	0.834226	162.246	1.25576	0.120389	0.246928	2.04511	0.170191	0.588479	-0.509539	0.0726997	0.225295	1.20979	0.275872	1.07113		0.240383	-7.00882	0.179117	0.380334	0.971837	0.707768	-2.38415
SPIELVEREINIGUNG GREUTHER FÜRTH GMBH & CO. KGAA	0	6	0	1	2	5	0		16843	21	-1	1	1.11696	171.395	0.706093				0.344866	0.406544	0.061916		0.479787	4.22093	0.468092	1.25936		0.218504		-0.567778		0.201979	0.0844507	0.254267
SPORT-CLUB FREIBURG I.BR. E.V.	0	6	0	0	0	5		226393	23276	51	0	1	2.12823	n.d.
SPORTING CLUBE DE PORTUGAL	0	17	0	0	0	44								59.5	1.07805	0.0300493	0.889565	1.24331	0.310479	-0.010575	-0.00821892	0.0334556	0.971855	25.0994	11.8923	24.4987		1.37573	-0.245667	5.02007	0.131234	-0.0165431	5.37482	-0.0245553
SPORTING CLUBE DE PORTUGAL - FUTEBOL, SAD	0	17	1	0	19	28	0	546000	26521	42	0	1	1.88273	232.033	5.81558	1.31631	6.7605	2.43395	0.200607	-1.11259	-0.279199	0.194707	1.83867	6.71251	-1.39106	-0.953163	-1.54437	-0.326608	-1.43395	-0.0756764	-0.181073	-0.0419556	0.276919	-0.239317
SPORTING DU PAYS DE CHARLEROI	0	1	0	0	1	10	1	202182	6602	34	0	1	1.43075	109.116	2.41611	1.01216	0.944175	1.09061	0.322711	-1.07732	-0.0971314	0.878388	1.55751	2.99636	-1.39854	-1.21484		-0.932357	-0.110579	-0.615104	0.22857	-0.0883848	0.209968	-0.124575
STADE MALHERBE CAEN CALVADOS BAS NORMAND	1	9	1	0	1	26	1	107000	10129	63	0	2	0.996333	n.d.	0.545344	0.235478	0.172846	1.37622	0.776024	0.0188806	-0.512548	1.15725	0.606866	1.62154	1.07648	0.569718		0.951974	-0.442901	-0.0851189	-0.462548	0.135785	-0.186783	-1.21112
STADE RENNAIS FOOTBALL CLUB	1	9	1	1	1	19	1	213500	18209	46	0	1	1.42403	220.483	1.32677	0.14918	0.111165	1.42789	0.591849	-0.421472	-0.57422	1.30037	0.820262	1.36435	4.36885	2.27081		3.34492	-0.441582	-0.0182572	-0.138192	-0.342446	-0.399513	-0.731259
STICHTING FC TWENTE '65	1	14	0	1	0	13	1	158000	29453	62	0	1	2.0149	157.009	2.80687			1.09937	0.134885	0.0115416	-0.0640262	0.495434	0.988458		32.8036	74.9564		0	-0.129233	-6.07112	-0.0667299	-0.134799	-0.0709391	-0.169111
STOKE CITY FOOTBALL CLUB LIMITED	0	10	0	1	9	31	1	253000	26722	42	0	1	1.49549	281.071	3.17674	0.993277	0.872963	1.4707	0.453155	-1.16389	-0.535572		1.55078	2.52935	-2.61367	-0.992857		-1.11317		1.5249		-0.181993	0.349374	-0.37204
SWANSEA CITY ASSOCIATION FOOTBALL CLUB LIMITED(THE)	0	10	0	0	2	37	1	245000	20730	46	0	1	1.79176	273.917	1.02741	0.214883	0.171401	1.00868	0.495238	0.274734	-0.010887		0.637535	7.26383	1.40362	1.39244		0.242118		-1.0311		0.374665	0.0551507	-0.0213969
THE BLACKBURN ROVERS FOOTBALL AND ATHLETIC LIMITED	1	10	0	1	11	23	0	118000	14997	58	0	2	0.795801	160.43	9.96799	0.930798	2.09605	2.26547	0.0552653	-2.63025	-0.561961		1.24988	0.525078	-2.20449	-3.78056		-9.52554		0.74595		-0.085284	0.874653	-1.02011
THE HIBERNIAN FOOTBALL CLUB LIMITED	1	10	1	0	10	46	0	465000	10762	51	0	1	1.04982	54.9418	2.66407	0.347325	1.11128	0.956809	0.0847695	0.481152	0.0134993		0.472165	10.1142	0.427845	1.73393		0.0884434		-1.34675		-0.0890362	-0.0200123	0.0597761
THE SHEFFIELD UNITED FOOTBALL CLUB LIMITED	1	10	0	1	10	52	1	575000	18612		0	3	#NUM!	70.5857	7.03067	5.44007	4.83695	1.58031	0.829268	-5.72806	-0.652667		6.53372	33.6427	-1.05357	-0.0308523		-0.0350947		-0.574577		-0.811753	-0.0805892	-0.111944
TOURS FC	0	9	0	0	0	8	1	136000	4301	49	0	2	0.861482	n.d.	2.22963	0.349448	0.307763	1.31654	0.218265	-0.185126	-0.359418	0.376412	0.961091	4.28992	12.5074	20.0914		5.75791	-0.954853	-0.212233	-0.251919	0.051344	-0.367553	-0.738555
TRANMERE ROVERS FOOTBALL CLUB LIMITED	1	10	0	0	13	22	0				0	3	#NUM!	23.2212	11.7871	1.73201	1.93569	1.08305	0.0664087	-1.38756	-0.0743096		2.32701	38.4272	-0.589873	-0.703532		-0.0456338		-1.94111		-0.0697786	0.0788592	-0.0949322
TSG 1899 HOFFENHEIM FUßBALL-SPIELBETRIEBS GMBH	1	6	0	1	2	3	0	3272	26162	31	0	1	1.1977	233.33	0.128889	0.0153772	0.0311612	1.17579	0.802179	0.839117	-0.0867469	0.455798	0.144803	9.00487	0.120898	0.231316		0.0188032	-0.190319	40.7338	-0.169413	-0.0476024	0.074293	-0.839012
TSV MÜNCHEN VON 1860 GMBH & CO. KOMMANDITGESELLSCHAFT AUF AKTIEN	1	6	1	0	3	16	0	1450381	22682	49	0	2	0.95885	66.3665	0.995854	0.0935244	0.0722607	1.39222	0.603529	-0.278175	-0.507638	1.14533	0.795762	1.64955	2.94278	1.94122		2.36202	-0.443225	0.122197	-0.0957278	-0.0821365	0.385532	-0.844618
UDINESE CALCIO - SPA	1	13	0	1	3	7	1	100500	15506	66	0	1	2.26176	416.996	0.867788	0.173328	0.654097	1.50343	0.605245	0.210531	-0.133403	0.0158802	0.729003	12.0564	1.93812	1.45668		0.223125	-8.40057	0.203196	-0.206597	0.450127	0.408193	-0.253991
UNIONE CALCIO SAMPDORIA - SOCIETA' PER AZIONI	1	13	1	1	51	16	1	594700	23285	42	0	1	1.40399	404.915	1.59964	0.207592	0.334891	1.21445	0.44415	-0.0373319	-0.132933	0.0387492	0.907773	7.00663	7.70358	6.02696		1.40478	-3.43061	-0.740209	0.0900498	0.278723	0.197992	-0.187103
UNIONE SPORTIVA AVELLINO 1912 S.R.L.	1	13	0	1	2	5	0				1	3	#NUM!	227.313	1.73725	0.438582	0.370924	1.48984	0.562493	0.00585633	-0.579185	0.286583	0.980596	72.3796	50.3596	22.5469		0.698194	-2.021	0.62932	0.745489	0.251837	0.465407	-0.592703
UNIONE SPORTIVA SASSUOLO CALCIO S.R.L. ABBREVIABILE IN: U.S. SASSUOLO CALCIO S.R.L.	0	13	1	0	2	8	0	40800		85	1	2	1.11436	n.s.	0.816176	0.0293338	0.0555562	0.972821	0.522357	0.0387823	0.0143504	0.0205319	0.961091	7554.77	10.9571	12.2757		0.00326955	0.69893	-0.401044	1.78616	4.28963	1.83988	0.0336599
VALENCIA CLUB DE FUTBOL SOCIEDAD ANONIMA DEPORTIVA	1	8	1	1	52	43	1	790200	38013	65	0	1	2.26176	223.845	7.66034	0.598879	2.20828	0.834764	0.0976689	0.0329744	0.0448117	0.265012	0.847546	7.09362	4.90755	5.9187		0.78371	0.169093	-0.151381	-0.0528223	-0.070895	-0.133654	0.0598945
VEREIN FÜR BEWEGUNGSSPIELE STUTTGART 1893 E.V.	0	6	0	0	0	5	1	623738	50054	43	0	1	1.40691	n.d.
VEREIN FÜR LEIBESÜBUNGEN BOCHUM 1848 FUßBALLGEMEINSCHAFT E.V.	0	6	0	0	0	3	0	364.742		38	0	2	0.768371	n.d.
VFL WOLFSBURG-FUßBALL GMBH	0	6	0	1	2		1	122000			0	1		n.d.
VICENZA CALCIO S.P.A.	1	13	1	1	6	13	0	113600	6253	42	-1	2	0.743158	387.445	1.70103	0.247657	0.447916	1.16936	0.544012	-0.0117769	-0.0936435	0.0200295	0.959638	18.4054	22.9269	11.2974		1.29178	-4.67529	1.11114	-0.226032	-0.229614	-0.154929	-0.101195
VILLARREAL CLUB DE FUTBOL, SOCIEDAD ANONIMA DEPORTIVA	0	8	0	1	5	18	1	50000	10405	77	1	2	1.08334	199.995	0.853922	0.027038	0.204989	3.78987	0.358463	-0.644881	-0.367984	0.12112	0.333108	0.253937	0.458994	0.96198		1.96699	-3.03817	0.434452	-0.811033	-0.569138	-0.761132	-1.20217
VIRTUS ENTELLA SRL	1	13	0	1	4	13	0				0	3	#NUM!	n.s.	1.55947	0.518998	0.538051	1.23636	0.138599	0.139287	-0.227993	0.051423	0.860713		1.55177	6.18436		0	-4.43368	1.36408	0.272813	-0.0681565	-0.0473607	-1.05483
WEST BROMWICH ALBION FOOTBALL CLUB LIMITED	0	10	0	0	1	33	1	76000	25360	49	0	1	1.89085	422.517	0.889489	0.139837	0.109072	0.958327	0.507575	0.511105	0.053427		0.488895		0.883345	0.963453		0		-1.48695		0.101094	0.14746	0.118337
WEST HAM UNITED FOOTBALL CLUB LIMITED	0	10	0	1	1	42	0	8788000	34720	46	0	1	1.70475	113.387	8.25079	1.71833	1.68499	0.988409	0.266636	-1.42066	0.0118203		2.35892	38.2076	-1.6189	-0.539667		-0.0454328		-1.0425		-0.244186	0.687078	0.00537297
WIGAN ATHLETIC A.F.C. LIMITED	1	10	1	0	9	28	0	104000	19359	36	-1	1	1.25276	444.156	2.66462	0.91668	0.421055	1.12414	0.428296	-2.32309	-0.270261		1.46558	0.789013	-2.45106	-1.22785		-3.98931		1.10924		-0.0928386	-0.11055	-0.236812
WOLVERHAMPTON WANDERERS FOOTBALL CLUB (1986) LIMITED	0	10	1	0	1	32	1	256000	21773	51	-1	2	0.716137	137.353	0.244806	0.61996	1.14448	1.56401	0.866102	-0.159699	-0.305519		1.10911	21.923	-1.94328	-1.2272		-0.463679		-5.62336		-0.215029	0.480906	-1.44094
ΑΕΚ ATHENS FC (Π.Α.Ε.)	0	11	0	0	0	4	0	665000	9767	27	-1	1	0.757686	n.d.
AFC AJAX N.V.	0	14	1	0	8	35	1	851500	50907	71	0	1	3.68888	165.678	0.48213	0.552842	0.796246	1.40184	0.10966	0.0792318	0.126459	0.139468	0.332646		1.05704	1.19437	0.642243	0.562688					0.0657398			0.786272	0.893284	1.00621	0.971269	2.07413	1.80884	1.25589	0.71335	0.464361	0.735691	0.766905	0.550693	0.172786	0.253848
AGF (AARHUS ELITE A/S)	1	7	1	0	3	13	1	264000	8131	32	-1	1	1.29098	101.423	1.59725	0.78456	0.633866						0.765249	1.39647	1.16187		0.614337	0.712253	-0.313237	0.093528	0.189366		-0.443278	0.547988						0.626077	1.2746	1.57762		-0.299991	-0.0268985	-0.416602		0.326538	0.486742
AJ AUXERRE (A J A FOOTBALL)	1	9	1	1	3	22	0	35000	5639	43	0	2	0.760286	116.537	0.290292	0.446211	1.11341		0.189389	0.244347	0.375492	0.30995	0.388098	1.36612	1.61271		0.561196	0.429734	0.327814	0.276285	-0.14329		-0.00398011	0.284088		0.284508	0.321235	1.0868		3.44481	2.24109	0.898144		0.430926	0.653326	-1.11565		0.405677	0.296424
AS MONACO FOOTBALL CLUB SA	0	9	0	1	1	2	1	38500	8274	80	0	1	3.06805	n.d.
ATHLETIC CLUB	0	8	0	0	0	15	1	400000	33383	70	0	1	2.46385	207.623	0.905724	1.51152			0.0290221	0.156301		0.0486153	0.453258	1.53179			0.327831		0.250842	0.371151			0.254456	0.2959		0.518827	0.722827			1.10409	0.661587			0.79027	0.984572			0.0339512	0.181488
BARNSLEY FC (OAKWELL HOLDINGS LIMITED)	1	10	0	1	1	10	0	92000	11557	39	-1	2	0.716137	55.8156	4.044	0.974954	2.61434		3.56277	1.86123	2.72127	0.445203	5.27327		1.04731		0.873961	0.712236	-4.27412	-1.4086	-2.74607		-1.63535	0						0.24728	1.02569	0.382505		-0.523574	1.34073	0.220122		0.571307	0.868015
BRØNDBYERNES I.F. FODBOLD A/S	1	7	0	1	3	25	0	34513	15931	52		1	2.11021	96.9359	0.891204	0.45388	2.37947						0.594659	1.1543	3.45209		0.333908	0.215333	-0.109827	0.374107	-0.211331		-0.748377	0.515169						1.12208	2.20322	0.420261		-0.95426	-0.560118	-0.540677		0.0879579	0.0319068
C.D. TENERIFE SAD	0	8	0	0	25	12	1	203500	10360	54	0	2	0.870078	79.8979	3.37496	7.19021	3.46847	1.15947	0.470443	0.387679	0.870601	1.90372	0.87609	16.4111	0.778737	1.03647	0.0838902	0.247623	0.0705254	-0.209125	-1.39517	-0.695295	0.112375	0.0533841	0.3323	0.226457	0.0979097	1.13128	0.237151	0.2963	0.139078	0.288312	0.862461	0.406144	-0.120075	0.0886393	-0.0219905	0.0490454	0.0836905
CLUB BRUGGE	0	1	0	0	2	11	1	118053	25334	48	0	1	2.53897	220.132	1.02503	0.742925	0.246869	0.546424	0.669321	0.577333	0.0778267	0.436441	0.959472	6.34421			0.430894	0.471041	-0.110708	0.1335	0.65767	0.52077	-0.300213	0.151236	0.166934	1.03801				0.975583	1.34603	4.05074	1.83008	-0.0206035	0.0857866	0.233742	0.230639	0.127632	0.0926798
CLUB DEPORTIVO MIRANDES SAD.	0	8	0	0	5		1	36000			-1	2	0.743158	80.1908	0.346306	1.865	0.944094	1.07027					0.291599	0.471802	0.955703	1.00418	0.526829	0.828574	0.0903479	-1.99588	-2.91841	-2.66783	0.110607	0.618053	2.84309	1.18247	3.43556	2.36944	1.42383	2.88762	0.536192	1.05922	0.93434	0.297824	0.117532	0.428429	0.200658	0.610047	0.156473
CLUB UNION DEPORTIVA LAS PALMAS, SA D	0	8	1	0	14	13	1	379000	10976	63	0	2	0.97601	74.7392	2.52141	0.907142	0.622975			0.584262	0.511231		0.834497	10.1189	0.133839		0.199416	0.253644	0.0830335	-0.0461331	0.0627664		0.0317755	0.0824692		0.18227	0.214001	0.185719		0.396603	1.10236	1.6052		0.64191	0.108334	0.72233		0.0290236	0.157986
CORDOBA CLUB DE FUTBOL SAD	0	8	0	0	34	11	1	326600	10364	61	0	2	0.952658	131.747	5.75331	1.69996	2.62384	8.13322	0.103867	0.128224	0.0618442	0.470075	0.694471	10.6149	0.768444	1.4976	0.102393	0.104914	0.240105	0.423628	0.392459	0.321713	-0.186734	0.0654243	0.0733455	0.194814	0.19938	0.183191	0.24013	0.173813	0.58825	0.381121	0.122953	-0.429842	0.30597	0.243098	-0.250116	0.0533077	0.0773837
DEPORTIVO ALAVÉS, SOCIEDAD ANONIMA DEPORTIVA	0	8	0	1	8	12	1	244600	9863	51	0	2	0.756863	195.157	3.39432	2.27699	4.55756	1.8762	0.224833	0.30744	0.330154	0.488376	0.674365	21.3031	1.04071	1.01391	0.202446	0.102255	0.293979	0.286087	0.300126	0.359506	0.0165222	0.0316557	0.0268743	0.3668	0.47903	0.532335	0.500968	0.29461	0.439177	0.219416	0.532992	0.0300985	0.0891421	-0.00634821	0.0505305	0.159375	0.195599
FC GRONINGEN BEHEER B.V.	0	14	0	1	1	14	1	198000	19781	51	0	1	1.88273	108.482	1.52012	1.11698	1.11793	1.68507	0.683952	0.786503	0.626355	0.574021	1.32152	462.156	1.2717	1.05078	0.486191	0.483027	-0.324376	-0.279587		-0.209721	-0.055071	0.00285946	0.00264058	1.19151	1.20916	0.831252	1.14276	0.657842	0.895269	0.894507	0.593447	-0.0180552	0.171878	0.422609	-0.249502	0.37084	0.434074
FC MIDTJYLLAND A/S	1	7	1	1	1	19	0	46873	8022	55		1	2.36712	84.9976	3.12284	1.52278	2.10038						0.976332	4.6449	1.34936		0.421326	0.41178	-0.186527	0.0869999	-0.0787421		-0.277835	0.210194						0.320221	0.656693	0.476104		-0.0440231	0.21411	-0.156609		0.265139	0.371055
FC NORDSJÆLLAND A/S	1	7	1	1	2	12	0	18779	5179	46		1	1.76359	64.4997	0.245974	0.53219	0.350583						0.196615	8.736	0.556694		0.846473	0.862664	0.780879	0.53578	0.679402		-0.132405	0.0225063						4.06548	1.87903	2.85239		-0.0877976	0.592972	2.02982		0.428047	0.414927
FEYENOORD ROTTERDAM N.V.	0	14	0	0	2	25	1	620000	45818	67	0	1	3.02042	135.614	1.32749	3.14914	4.18699	4.51945			0.374767		0.893557		0.9207	1.04219	0.388113	0.362993	0.106443	-0.400983	-0.612173	-1.02204	0.176128	0	0	1.69515	2.92485	2.49238	1.8523	0.7533	0.317547	0.238835	0.221266	0.37161	0.162716	0.288278	-0.147095	0.474631	0.157548
FOOTBALL CLUB SOCHAUX-MONTBELIARD SA	1	9	0	1	2	20	1	4000	14388	40	-1	1	1.18717	n.d.		0.595308	0.748232	0.872348		0.0942728	0.154153				1.53978	0.977842	0.60265	0.70032		0.42248	0.311395	0.310769			0.142608		1.1532	1.04377	1.36271		1.6798	1.33648	1.14633		0.653178	0.377797	0.707286		0.383881
GETAFE CLUB DE FUTBOL SAD	0	8	0	0	3	15	0	176600	7963	42	0	1	1.4604	695.068	2.85848	1.51796	1.84616	2.02095	0.36571	0.34271	0.411446	0.523269	1.5715	53.2306	1.02159	1.23494	0.535968	0.399687	-0.601018	-0.0121784	0.0570261	0.0832527	-0.70754	0.0295224	0.0212565	0.639178	0.63784	0.516959	0.427425	0.349837	0.65878	0.541665	0.494816	-0.370974	0.0818004	0.143275	0.0907772	0.444621	0.526467
GKS GIEKSA KATOWICE S.A.	1	16	1	1	2	10	0			46	0	2	0.852777	n.d.	10.6778	7.85141	5.80922	2.32556	1.48655	1.65306	1.30974	2.57354	1.48655		4.47744	7.63615	0.217254	0.225648	-0.486553	-0.839703	-0.442904	0.133608	-1.16769	0	0	0.424613	0.231911	0.289493	0.173484	0.0936521	0.127366	0.17214	0.430003					0.130603	0.192764
GÓRNICZY KLUB SPORTOWY CZARNI	0	16	0	0	0	1	0							n.d.
GRANADA CLUB DE FUTBOL SAD	0	8	1	0	1	10	1	234700	15398	41	0	1	1.35239	185.327	0.97887	1.13139	1.48896		0.462887	0.496294	0.393328	0.881402	0.908552	9.56086	1.00545		0.37328	0.310705	-0.00357993	-0.00825584	-0.00190823		0.00296758	0.0950282		0.481825	0.635831	0.807601		1.02159	0.883869	0.671608		0.137009	0.290338	0.494508		0.403422	0.343848
HAMBURGER SPORT - VEREIN E.V.	1	6	0	1	0	8	1	1787408	51825	27	0	1	1.1977	n.d.		1.35684	1.9353	2.68553		0.789533	0.70529				1.01296	0.998686	0.26774	0.245451									0.982367	1.05287	1.10473		0.737006	0.516717	0.372367		0.476429	0.323695	0.403972		0.177766
KONINKLIJKE VOETBALVERENIGING OOSTENDE	1	1	1	1	2	16	0	70600	5209	34	0	1	1.58697	107.7	1.88269	3.37925	2.31218	3.8466	0.430894	0.360096	0.592271	0.44492	1.24252	2.64575			0.356786	0.430576	-0.712143	-0.77516	-0.569029	-0.567428	-0.395187	0.469627	0.162989	0.825207				0.531156	0.295923	0.432492	0.25997	-0.373103	-0.138945	-0.0482281	-0.125486	0.291601	0.33449
LECHIA GDAŃSK S.A.	0	16	1	0	1	7	1	463000	12235	40	0	1	1.68176	n.d.	2.14286	5.03626	1.54164	1.56478	0.124007	0.291265	0.202124	0.0397587	2.79463	17.1273	1.03808	1.34306	0.618233	0.550228	-1.95779	-2.77582	-2.14143	-1.82777	-0.0655934	0.163168	0.225428	3.04634	4.26818	3.88741	2.66261	0.466667	0.19856	0.648658	0.639066	-0.0725971	-0.1168	-0.146691	-1.30742	0.176656	0.335769
LEVANTE UNION DEPORTIVA SOCIEDAD ANONIMA DEPORTIVA	0	8	0	0	2	12	0	790200	14730	48	0	1	1.66771	132.088	1.15488	2.03632	1.15564	0.992818	0.570085	0.585375	0.701644	1.64588	0.809109	8.60018	0.859667	0.825805	0.225599	0.155088	0.0968104	0.0518479	0.0193498	0.000141837	0.0750864	0.0940805	0.0958468	0.330986	0.352105	0.247846	0.225395	0.865891	0.491081	0.865318	1.00723	0.255627	0.111014	0.192267	1.63629	0.171736	0.214365
LUDOWY KLUB SPORTOWY COSMOS W NOWOTAŃCU	0	16	0	0	0	1	0							n.d.				0.934542								0.953402						0.191538			0.312553				1.42631				1.07004				0.238864
MILTON KEYNES DONS LIMITED	1	10	1	1	1	20	0	230000	9027		0	3	#NUM!	64.2816	1.42068	5.69182	3.20645	9.53454	5.38143	4.28206	2.46905	2.46321	6.63804	6.648	1.32659	1.35523	0.916597	0.931052	-6.63655	-5.14669	-2.56412	-7.39545	-1.00599	0.998502	1.26342					0.703889	0.175691	0.311871	0.104882	-0.363881	-0.185733	0.190622	-0.123902		0.847863
PEC ZWOLLE B.V.	0	14	0	0	1	16	1	123500	12042	40	0	1	1.51413	n.d.
PRESTON NORTH END FOOTBALL CLUB,LIMITED(THE)	1	10	0	0	1	22	0						#NUM!	28.6368	2.38757	3.32483	5.80412	99.4537		0.96057	1.08075		2.2837	22.5879	0.228475	1.80555	0.756711	0.391655	-1.3848	-2.19883	-1.85868	-25.6084	-2.53309	0.101103	0.133495					0.418836	0.300767	0.172291	0.0100549	-0.0297827	-0.257419	18.4221	-0.131893	0.359069	0.45302
PSV N.V.	0	14	0	0	0	24	1	221400	33553	59	0	1	2.37491	163.408	0.941375	0.95037	1.20428	2.54378	0.321786	0.292064	0.302749	0.463853	0.785686		0.654818	1.07596	0.345119	0.218311					0.0312494			0.562135	0.486787	0.873313	0.471926	1.06228	1.05222	0.830374	0.393116	0.551357	0.378255	1.49168	-0.118051	0.128951	0.205572
RAYO VALLECANO DE MADRID, SAD	0	8	0	1	13	10	0	3165500	10749	43	0	1	1.52243	n.d.		4.67737	6.36838	16.5889		0.0169626	0.0597674				0.9259	7.58809	0.458837	0.355029		-1.38315	-1.54298	-1.96718			0.268588		0.647349	0.652327	0.192874		0.213795	0.157026	0.0602813		0.0544159	0.0296087	-0.586225		0.295788
REAL CLUB DEPORTIVO DE LA CORUÑA, SAD	0	8	0	0	2	12	1	244000	22068	69	1	2	1.08334	188.675	5.46941	0.330152	1.041	1.78757	4.72261	2.71654	0.65716	9.04055	5.61671	14.9347	0.88268	0.843766	0.562141	0.224029	-4.99279	-1.9161	0.0934304	0.0926369	-0.12847	0.376084	0.065728	0.47534	0.495803	0.133169	0.27203	0.182835	3.02891	0.960612	0.559418	1.34949	0.40359	0.191899	0.187581	0.158462	0.354324
REAL RACING CLUB DE SANTANDER, SAD	0	8	1	0	20	37	1	172600			0	3	#NUM!	n.d.			1.78726	9.69011			1.64131				1.44421	1.6859		0.357652			-1.42581	-1.76347			0.101268			0.92472	0.762598			0.559516	0.103198			1.18388	-0.238969
REAL SOCIEDAD DE FUTBOL SAD	0	8	0	0	8	22	1	186000	23204	59	0	1	1.96611	250.529	0.941787	3.22852	1.74193	2.35592	0.310628	0.504287	0.512245	0.383707	0.76916	9.01977	0.980303	0.982281	0.118595	0.209396	0.145565	-0.19452	-0.157119	-0.150069	0.309085	0.0852749	0.110557	0.795371	0.657097	0.492708	0.512239	1.06181	0.30974	0.574077	0.424463	1.15634	0.242918	0.172994	0.218909	0.0296551	0.034083
REAL SPORTING DE GIJON, SA D	0	8	0	0	19	18	1	273400	17011	64	0	2	1.00063	81.6985	3.14669	1.82495	1.92163	2.00844	0.987141	1.24874	0.864156	1.28843	1.79669	4.32144	0.925417	0.946531	0.293965	0.401424	-1.21245	-1.11891	-0.874078	-1.17258	0.0521529	0.415762	0.385796	0.568417	0.533182	1.20072	1.51063	0.317795	0.547959	0.52039	0.497899	0.11894	0.192412	0.117212	0.152254	0.211875	0.215904
REAL VALLADOLID CLUB DE FUTBOL SA D	0	8	1	0	8	21	1	301800	15741	36	-1	1	1.1827	174.683	0.535157	2.49057	5.32241	2.38312	1.57007	1.15543	1.24363	3.03803	1.74235	36.0932	12.2471	1.94934	0.283769	0.156096	-0.790619	-0.888284	-1.05893	-0.148397	0.111549	0.0482735	0.0415774	0.450653	0.509868	0.0865096	0.0814588	1.86861	0.401515	0.187885	0.419619	0.647673	0.266423	-1.00228	-0.168007	0.162596	0.219727
REIAL CLUB DEPORTIU ESPANYOL DE BARCELONA S.A.D.	0	8	1	0	28	48	0	1608700	19632	42	0	1	1.40399	105.519	1.62703	1.54916	1.67674	1.77178	0.238534	0.235447	0.275915	1.02334	0.931316	7.42227	0.894999	0.915131	0.23544	0.288746	-0.0567914	-0.0593329	-0.0543144	-0.0591976	0.0169216	0.125476	0.121991	0.214226	0.235548	0.186496	0.206243	0.614617	0.645511	0.596394	0.564404	0.140171	0.199672	0.132123	0.202083	0.228939	0.220307
RODA JC (HOLDING RODA KERKRADE N.V.)	0	14	1	1	1	21	1	46600	13977	29	-1	1	1.15268	n.d.	2.26814		1.24259	1.7373	1.00722		0.456445	0.399531	2.15814		0.836717	1.09182		0.898473	-1.15814		-0.348076	-1.17135	-0.593395	0	0	2.22397		1.54661	2.5384	0.44089		0.804771	0.575606					0.317804
ROSENBORG BALLKLUB	0	15	0	0	0	15	1	190000	14538	60	0	1	2.8622	n.d.	0.841328	0.890142	0.422727	1.34197	0.379575	0.3587	0.318587	0.972345	0.485436		0.948552	1.12117	0.167726	0.261807	0.514569	0.549626	0.582862	0.500357	-0.0144968	0	0	0.293862	0.31374	0.380271	0.335428	1.1886	1.12342	2.36559	0.745175	0.147016	0.150402	1.95733	0.22491	0.103444	0.0755631
ROTHERHAM UNITED FOOTBALL CLUB (RUFC) LIMITED	1	10	1	1	4	12	0	258000	8450		1	3	#NUM!	59.3101	1.19537	0.981037	0.803635	0.7407	0.293967			0.0730843	0.874223	2.81294			0.906126	0.904117	-0.184644	-0.345344	-0.0664296	-0.107762	0.0625229	0.310673	0.469658					0.836563	1.01933	1.24435	1.35007	0.124263				0.646801	0.784354
ROYAL ANTWERP FOOTBALL CLUB	1	1	0	1	1	11	0	517042	7050	49	0	2	0.924949	48.0613	0.473007	0.353574	0.269911		0.888011	0.831274	0.895842		1.27392	157.398			0.895932	0.88237	-0.282017	-0.102435	-0.062111		-0.38066	0.00809364						2.11413	2.82827	3.70492		-0.305479	-0.125676	-0.249143		0.944007	0.894663
ROYAL SPORTING CLUB ANDERLECHT	0	1	1	0	4	16	1	117412	21435	51	0	1	3.58352	205.124	1.4237	1.74126	2.16103	1.42806	0.326402	0.544087	0.519541	0.28459	0.839962	5.19469	0.979935	1.10394	0.441731	0.33457	-0.00165871	-0.00311713	-0.0072105	-0.0334278	0.0520792	0.161696	0.0705477	0.751243	1.33134	1.59878	0.896675	0.702394	0.574296	0.462743	0.70025	0.151099	0.219526	0.40108	0.154132	0.514701	0.426211
RUCH CHORZÓW S.A.	1	16	0	0	2	4	1	112000	6167	50	0	1	2.53897	120.091	6.03463	7.63379	7.67249		0.853986	0.477439	0.324525	1.00356	2.10529	2.30594	1.01116		0.227714	0.118434	-2.01828	-1.62816	-0.811047		-0.222271	0.912988		0.830278	0.636668	0.955534		0.16571	0.130997	0.130336		-0.184608	-0.466949	-0.0927299		0.318228	0.204052
S A S P NANCY LORRAINE	1	9	0	1	2	13	0	104300	14678	61	0	2	0.996333	91.3294	1.54325	1.59857	1.5285	1.14776	0.538032	0.629085	0.496004	0.692416	1.27125	2.85632	1.26776	1.36248	0.542738	0.61728	-0.716316	-0.693601	-0.3256	-0.173832	-0.326114	0.445066	0.209774	0.73919	1.2742	1.06953	0.816621	0.647984	0.62556	0.654236	0.87126	0.235932	0.0659788	0.0627337	0.215559	0.558143	0.377058
SOCIEDAD DEPORTIVA EIBAR, SA D	0	8	0	0	9	15	0	27000	3017	71	1	2	1.11436	59.1115	0.889001	0.488216	0.112567		0.130675	0.227511	0.359251	0.179581	0.623094	8.20257	1.36062		0.27721	0.302636	0.300943	0.368861	0.191001		0.0788336	0.0759632		0.727253	0.558489	0.270829		1.12486	2.04828	8.8836		0.264306	2.23573	-1.27282		0.268845	0.203494
SOCIEDAD DEPORTIVA PONFERRADINA SA DEPORTIVA	0	8	0	0			1	75000			0	2	0.785929	81.9919	1.0712	0.628431	0.480056	0.698892					0.587999	1.10202	1.4345	0.936504	0.425397	0.465372	-0.121566	-0.199009	-0.596423	-0.130914	0.0739654	0.533567	0.514023	1.67782	1.601	0.669642	1.56345	0.933535	1.59126	2.08309	1.43084	0.225116	0.281961	-1.80512	0.336224
SPORT LISBOA E BENFICA - FUTEBOL, SAD	0	17	1	0	13	15	1	546000	43613	74	0	1	3.68888	n.d.	3.57462	2.60631	0.351125	3.33121			0.0978016		0.998663	3.73596	1.58656	0.957298	0.247073	0.191143	-0.265975	-0.280025	-0.191997	-0.313537		0.267311	0.27918	0.18607	0.172248	0.0177098	0.154239	0.27975	0.383684	2.84799	0.300191			0.408255	-0.0109608	0.193145	0.237815
SPORTING CLUBE DE BRAGA - FUTEBOL, SAD	1	17	0	0	8	20	0	182000	10484	37	0	1	1.67398	112.422	0.92435	0.924188	1.05303	1.64588	0.267049	0.136127	0.255348	1.29733	0.662695	4.09527	0.350859	0.415046	0.54558	0.675491	0.175486	0.235256	0.086976	-0.0732628	-0.0480143	0.161819	0.314929	0.205845	0.201057	0.221269	0.513046	1.08184	1.08203	0.949644	0.607578	0.0623472	0.435109	0.29486	0.618218	0.581213	0.493734
SPORTSKLUBBEN BRANN	0	15	0	0	0	18	1	278000	11306	29	0	1	1.21109	n.d.	4.16942	4.28096	2.3036	2.2152	0.649434	0.652745	0.0978602	1.2347	0.868959		0.886552	0.896251	0.0427302	0.0880708	0.131041	0.123305	0.113249	0.0838724	0.0377651	0	0	0.417454	0.419635	0.446242	0.46301	0.239842	0.233592	0.434103	0.451426	0.384249	0.335746	0.441267	0.440028	0.0241199	0.0141991
STANDARD DE LIEGE	1	1	0	1	1	13	1	196970	23842	49	0	1	2.91777	214.266	0.388032	0.375639	0.184084	0.365759	0.298974	0.277677	0.207904	0.508699	0.52585	2.57033	1.12169	1.38085	0.422097	0.652424	0.269565	0.272234	0.432553	0.345392	-0.216285	0.204585	0.187199	0.411418	0.390603	0.305309	0.357865	2.57711	2.66213	5.4323	2.73404	0.675418	0.870062	2.06841	0.553894	0.37259	0.261268
STRØMSGODSET IF (FOTBALL AS)	0	15	0	1	1	11	1	62500	6526	50	0	1	2.22462	n.d.	0.866667	0.763301	0.668462	0.914193	0.102442	0.0972045	0.0282747	0.0392251	0.570949	3.73249	0.952442	0.989333	0.860796	0.899827	0.276119	0.199012	0.151298	-0.0474523	-0.253803	0.152962	0.217429	2.39524	2.48858	3.41789	2.44742	1.15385	1.3101	1.49597	1.09386	0.605691	0.53035	0.408384	0.19989	0.337071	0.217055
THE HUDDERSFIELD TOWN ASSOCIATION FOOTBALL CLUB LIMITED	1	10	0	1	1	19	0	165000	14213	53	0	2	0.795801	61.3391	1.18841	1.18912	2.04669	2.21107	2.80642	2.57021	3.46635	3.64046	3.05837	71.7664	2.05414	1.53087	0.540945	0.474174	-2.10105	-1.89451	-3.01978	-3.12929	-0.622187	0.0426185	0.132499					0.84146	0.840956	0.488595	0.452269	-0.653543	-0.198021	-0.639142	-0.511261	0.306968	0.51991
TRAPANI CALCIO S.R.L.	0	13	0	1	2	2	1			57	0	2	0.817445	92.5955	2.40039	1.32805	0.476986	0.55074	0.131037	0.327645	0.126787	0.052602	0.909177	86.4095	0.966365	0.963179	0.573607	0.832461	0.0803016	-0.13621	-0.357738	0.0466625	0.0931401	0.0105217	0.125645	0.297367	0.199711	0.415585	0.222718	0.416599	0.752984	2.0965	1.81574	0.137226	0.0557274	0.103905	0.18083	0.248288	0.535462
UNION DEPORTIVA ALMERIA, SA D	0	8	0	0	2	12	1	194500		40	0	1	1.26113	142.842	1.33924	1.13595	0.980422	0.919526	0.0954813		0.273467	0.0831467	0.773187	2.83809	0.991334	1.01966	0.62466	0.650483	-0.0456191	-0.134517	-0.0237137	-0.0117523	0.217252	0.272432	0.162392	1.11111	0.285906	0.138484	0.599453	0.74669	0.880323	1.01997	1.08752	0.247678	0.0198996	0.149007	0.236794	0.564692	0.618755
VAFC-VALENCIENNES SPORT DEVELOPPEMENT	1	9	1	1	6	20	0	44000	14354	29	-1	1	1.14991	200.824	5.17186	1.81722	3.36479	2.57708	0.858733	0.562288	0.599948	0.502499	1.68785	13.707	1.20718	1.3669	0.492234	0.265729	-0.810986	-0.165749	-0.237839	-0.123722	-0.6041	0.123138	0.065174	1.65999	1.16477	1.54754	1.24092	0.193354	0.550292	0.297195	0.388036	-0.24267	0.190301	-0.034529	0.0964724	0.220609	0.487867
WILLEN II (OPTISPORT HOLDING B.V.)	0	14	0	0	0	2	0	211000		79	1	2	1.116	42.1201	2.81034	2.69894							0.884988				0.23288		0.115012	0.094838			0.0502224	0		1.38376	0.707531			0.355828	0.370516			0.131507	0.0614087			0.0802584	0.102133
[truncated: 50 more columns]
