# Supplementary material for: Why do football clubs fail financially? A financial distress prediction model for European professional football industry
Source: PLoS One. 2019 Dec 26;14(12):e0225989. doi: 10.1371/journal.pone.0225989 (PMC6932787; doi:10.1371/journal.pone.0225989)
Supplement: S2 File — Variables of financially distressed /non-financially distressed European football clubs in t-2. (XLSX) [file pone.0225989.s007.xlsx]

## Sheet: t-2
Club	Dependent Variable-Financial Distress	ISO Code	I1	I2	I3	I4	P1	P2	P3	P4	P5	P6	P7	P8	F1	F2	F3	F4	F5	F6	F7	F8	F9	F10	F11	F12	F13	F14	F15	F16	F17	F18	F19	F20
(OLYMPIACOS F.C.) Π.Α.Ε. ΟΛΥΜΠΙΑΚΟΣ	0	GR	1	3	13	1	1	665000	21523	73	0	1	2.89037	n.d.	#VALUE!	#VALUE!	#VALUE!	#VALUE!	#VALUE!	#VALUE!	#VALUE!	#VALUE!	#VALUE!	#VALUE!	#VALUE!	#VALUE!	#VALUE!	#VALUE!	#VALUE!	#VALUE!	#VALUE!	#VALUE!	#VALUE!	#VALUE!
1. FC KÖLN GMBH & CO. KGAA	0	DE	0	2	13	0	0	1060582	47482	30	-1	1	1.15577	179.557	0.914844	0.547267	0.266753	0.992571	0.587252	-0.0609668	0.0152407	1.95802	0.999956	16.3899	12312.8	9459.54	#DIV/0!	1398.27	0.00778372	-1.11944	0.142321	-0.101188	0.0242771	0.0283683
1. FUSSBALLCLUB HEIDENHEIM 1846 E.V.	0	DE	0	0	6	0	0	48048			0	3	#NUM!	n.d.	#VALUE!	#VALUE!	#VALUE!	#VALUE!	#VALUE!	#VALUE!	#VALUE!	#VALUE!	#VALUE!	#VALUE!	#VALUE!	#VALUE!	#VALUE!	#VALUE!	#VALUE!	#VALUE!	#VALUE!	#VALUE!	#VALUE!	#VALUE!
1. FUßBALL-CLUB KAISERSLAUTERN E.V. (1.FCK)	0	DE	0	0	11	0	1	98520	42434	23	-1	1	1.11696	n.d.	#VALUE!	#VALUE!	#VALUE!	#VALUE!	#VALUE!	#VALUE!	#VALUE!	#VALUE!	#VALUE!	#VALUE!	#VALUE!	#VALUE!	#VALUE!	#VALUE!	#VALUE!	#VALUE!	#VALUE!	#VALUE!	#VALUE!	#VALUE!
1. FUßBALLCLUB UNION BERLIN E.V.	0	DE	0	0	3	0	0	3670622	16124	48	0	2	0.908259	274.563	0.339441	0.756086	0.90402	0.965219	0.833697	#VALUE!	0.0290893	0.675899	1	#VALUE!	#DIV/0!	#DIV/0!	#DIV/0!	#VALUE!	0.043038	6.69727	0.285242	0.0354073	0.586411	0.102793
1. FUßBALL-CLUB-NÜRNBERG VEREIN FÜR LEIBESÜBUNGEN E.V. (1. FCN)	0	DE	0	0	13	0	1	509975	41968	42	0	1	1.54756	n.d.	#VALUE!	#VALUE!	#VALUE!	#VALUE!	#VALUE!	#VALUE!	#VALUE!	#VALUE!	#VALUE!	#VALUE!	#VALUE!	#VALUE!	#VALUE!	#VALUE!	#VALUE!	#VALUE!	#VALUE!	#VALUE!	#VALUE!	#VALUE!
1.FUSSBALL- UND SPORTVEREIN MAINZ 05	0	DE	0	0	14	0	1	209779	32910	39	0	1	1.34707	n.d.	#VALUE!	#VALUE!	#VALUE!	#VALUE!	#VALUE!	#VALUE!	#VALUE!	#VALUE!	#VALUE!	#VALUE!	#VALUE!	#VALUE!	#VALUE!	#VALUE!	#VALUE!	#VALUE!	#VALUE!	#VALUE!	#VALUE!	#VALUE!
A. C. CHIEVO - VERONA S.R.L.	0	IT	0	5	6	0	1	260000	9843	49	0	1	1.66771	293.099	1.79271	0.259828	0.405718	0.933421	0.452928	0.0139221	0.0426385	0.0225384	0.984526	634.222	52.4718	35.3534	#DIV/0!	0.100316	1.89182	11.0029	-0.147289	0.112958	0.212494	0.0525125
A.C. CESENA S.P.A.	0	IT	1	2	17	1	1	97000		22	-1	1	1.1474	265.141	1.61226	0.645857	1.33094	0.90697	0.538978	-0.00381399	0.045144	0.0322518	0.977059	36.5191	37.879	20.0962	#DIV/0!	1.16625	1.39974	0.737235	-0.0670433	0.489209	0.350986	0.051951
A.S. ROMA SPA	1	IT	1	2	31	1	1	2877000	35757	56	0	1	1.96611	604.812	1.7408	0.781727	1.09549	1.37821	0.459455	-0.383982	-0.269888	0.107289	1.27847	12.1169	-2.8722	-1.94112	-25.2212	-0.378896	-2.51551	#VALUE!	#VALUE!	#VALUE!	#VALUE!	-0.337435
AALBORG BOLDSPILKLUB A/S	0	DK	1	9	15	0	1	104000	7353	44	0	1	1.63761	102.374	1.72516	#VALUE!	#VALUE!	1.08739	0.342749	-0.145389	-0.0843611	#VALUE!	0.930682	4.33466	8.53021	9.48171	-0.386708	3.09743	#VALUE!	#VALUE!	#VALUE!	#VALUE!	#VALUE!	-0.142672
ABERDEEN FOOTBALL CLUB PLC	0	GB	0	1	32	0	1	196000	3449	41	0	1	0.893818	55.5258	5.55565	0.787796	2.11071	1.13722	0.101356	-0.0255182	-0.0512155	#VALUE!	0.999373	38.2243	898.429	1433.79	#DIV/0!	41.7143	#VALUE!	-0.303938	#VALUE!	0.12955	0.0698529	-0.0909525
AC SPARTA PRAGUE	0	CZ	0	1	8	1	1	1280508	10322	64	0	1	2.83321	9.87146	1.15001	0.70158	0.186292	0.996886	0.66392	-0.0351101	0.0117282	3.74455	0.778576	3.03497	3.44819	1.51781	#DIV/0!	1.15856	0.00313208	4.15907	0.218712	0.39893	0.447445	0.0153609
ACF FIORENTINA S.P.A. IN BREVE FIORENTINA S.P.A.	1	IT	0	3	16	1	1	383000	21477	46	0	1	1.4604	n.s.	1.29928	0.124739	0.208257	0.988713	0.425263	0.374381	0.00676068	0.0381581	0.584429	14.1885	1.32958	1.383	#DIV/0!	0.0991176	0.177175	-1.02473	-0.0786847	0.159958	0.00531879	0.0122357
AFC BOURNEMOUTH LIMITED	1	GB	1	2	22	1	1	185000	5881		0	3	#NUM!	n.d.	1.38312	0	#VALUE!	#VALUE!	0.359399	-0.593346	#VALUE!	#VALUE!	1.55965	46.2869	-0.888219	-1.14465	#VALUE!	-0.0602077	#VALUE!	#VALUE!	#VALUE!	1.65556	0.109613	#VALUE!
AGRUPACION DEPORTIVA ALCORCON SAD.	0	ES	0	2		0	0	167000			0	2	1.02664	85.5122	0.479434	#VALUE!	#VALUE!	0.998685	0.902825	0.0268223	0.00115437	0.659697	0.432845	0.801073	0.763188	0.171337	#DIV/0!	0.952707	0.00174985	#VALUE!	#VALUE!	#VALUE!	#VALUE!	0.00266694
AIK FOTBOLL AB	0	SE	1	11	31	0	1			55	0	1	2.22462	137.961	0.649697	0.115964	0.0691452	1.03072	0.697728	0.318978	-0.0515156	1.65154	0.681022	#DIV/0!	1.42114	0.947626	-0.234374	0	-0.0311925	-1.51265	0.187864	0.0444049	-0.17211	-0.113643
ANGERS SCO	0	FR	1	3	7	0	0	151000	6953	51	0	2	0.842679	170.761	1.28949	0.367534	0.137373	1.12896	0.909451	-0.346912	-0.345033	2.47245	1.18356	7.24521	-6.38896	-0.493309	#DIV/0!	-0.88996	-0.139551	-0.381255	-0.150268	0.00601823	-0.0372151	-0.294214
APOEL F.C.(ΑΠΟΕΛ ΠΟΔΟΣΦΑΙΡΟ (ΔΗΜΟΣΙΑ) ΛΙΜΙΤΕΔ)	0	CY	1	5	35	0	1	55014	12126	66	0	1	2.74084	n.d.	#VALUE!	#VALUE!	#VALUE!	#VALUE!	#VALUE!	#VALUE!	#VALUE!	#VALUE!	#VALUE!	#VALUE!	#VALUE!	#VALUE!	#VALUE!	#VALUE!	#VALUE!	#VALUE!	#VALUE!	#VALUE!	#VALUE!	#VALUE!
ARSENAL HOLDINGS PLC	0	GB	1	2	21	1	1	8788000	60000	70	0	1	2.77259	361.518	0.57963	0.344197	1.08441	1.06717	0.327097	0.388553	-0.0213211	#VALUE!	0.611366	7549.63	0.487851	1.73146	#DIV/0!	0.00020837	#VALUE!	-1.81195	#VALUE!	0.169611	0.206402	-0.112456
ASM CLERMONT AUVERGNE	0	FR	0	1	17	0							#DIV/0!	180.83	0.940275	0.110256	0.0840164	0.977743	0.286296	0.0216985	0.0292082	1.23644	0.601351	1.5953	0.675274	1.7903	#DIV/0!	0.94557	0.0236227	-0.0427214	0.148332	0.0032655	-0.0136906	0.108501
ASSOCIAZIONE CALCIO MILAN S.P.A. O IN FORMA ABBREVIATA A.C. MILAN S.P.A.	1	IT	1	1	10	1	1	1368500	49359	80	0	1	3.11352	665.964	2.54029	0.801636	0.971378	1.1756	0.401937	-0.239042	-0.144916	0.100965	1.16438	15.5942	-6.21162	-3.6384	#DIV/0!	-0.454248	-1.43531	-0.347569	0.151008	-0.0810213	-0.195656	-0.14193
ASSOCIAZIONE CALCISTICA PERUGIA CALCIO S.R.L.	1	IT	0	1	3	1	1				0	3	#NUM!	254.8	2.57669	0.625479	0.321105	1.23089	0.396975	-0.365352	-0.449754	0.26501	1.02502	3.01181	-40.8853	-24.1034	#DIV/0!	-13.6034	-1.69712	#VALUE!	#VALUE!	#VALUE!	#VALUE!	-0.439694
ASTERAS TRIPOLI FC (ΑΣΤΕΡΑΣ ΤΡΙΠΟΛΗΣ Π.Α.Ε.)	0	GR	0	0	3	0	1	47000	1784	45	0	1	1.34373	n.d.	1.78996	0.674536	0.574256	1.03173	0.436891	-0.347663	-0.0372743	0.917003	0.927687	2.20891	10.8143	7.78709	#DIV/0!	5.80774	-0.040648	-0.827444	0.200608	-0.11103	-0.129998	-0.0476642
ASTON VILLA LIMITED	1	GB	1	1	30	1	1	1124000	33873	38	0	1	1.33829	n.d.	0.0262298	0.0204195	4.23201	#VALUE!	0.80566	0.167871	#VALUE!	#VALUE!	0.0389886	0.0491569	0.0219896	0.202223	#VALUE!	0.82532	#VALUE!	#VALUE!	#VALUE!	0.140991	0.0895922	#VALUE!
ATALANTA BERGAMASCA CALCIO S.P.A.	0	IT	0	165	15	1	0	119800	15648	46	0	1	1.52243	329.945	2.39448	0.379622	0.600311	1.34451	0.293419	-0.166969	-0.217859	0.0651203	0.963213	4.72728	19.0989	19.2074	#DIV/0!	5.53882	-3.34548	#VALUE!	#VALUE!	#VALUE!	#VALUE!	-0.310081
BAYER 04 LEVERKUSEN FUßBALL GMBH	0	DE	0	2	11	1	1	163487	28494	54	0	1	2.12823	n.d.	#VALUE!	#VALUE!	#VALUE!	#VALUE!	#VALUE!	#VALUE!	#VALUE!	#VALUE!	#VALUE!	#VALUE!	#VALUE!	#VALUE!	#VALUE!	#VALUE!	#VALUE!	#VALUE!	#VALUE!	#VALUE!	#VALUE!	#VALUE!
BESIKTAS FUTBOL YATIRIMLARI SANAYI VE TICARET A S	0	TR	1	5	59	0	0	14700000		55	0	1	1.7492	n.d.	#VALUE!	#VALUE!	#VALUE!	#VALUE!	#VALUE!	#VALUE!	#VALUE!	#VALUE!	#VALUE!	#VALUE!	#VALUE!	#VALUE!	#VALUE!	#VALUE!	#VALUE!	#VALUE!	#VALUE!	#VALUE!	#VALUE!	#VALUE!
BIRMINGHAM CITY FOOTBALL CLUB PLC	1	GB	1	3	38	1	0	112400	19127	76	0	2	1.05605	198.291	1.88748	0.81029	0.701121	1.10203	0.532141	-0.126641	-0.117918	#VALUE!	1.10438	49.6016	-9.62295	-4.48244	#DIV/0!	-0.213314	#VALUE!	-0.642129	#VALUE!	0.0408518	-0.232886	-0.117401
BLACKPOOL FOOTBALL CLUB (PROPERTIES) LIMITED	0	GB	1	9	9	1	0	142000	12764	75	0	2	1.02962	102.927	0.694246	0.293555	0.4384	0.595228	0.433618	0.439724	0.271037	#VALUE!	0.522403	13.785	0.630286	1.18584	#DIV/0!	0.0793445	#VALUE!	-0.373556	#VALUE!	0.311665	-0.159659	0.900343
BOLOGNA FOOTBALL CLUB 1909 - S.P.A., IN FORMA ABBREVIATA BFC S.P .A.	1	IT	1	8	21	1	1	388000	18997	51	0	1	1.75402	299.071	1.60424	0.13527	0.203118	1.02415	0.389947	-0.0569266	-0.0160823	0.0406252	0.880142	4.97863	5.21928	5.08981	#DIV/0!	1.47495	-0.39587	-0.00181957	-0.206126	-0.000502599	0.224283	-0.0257083
BOLTON WANDERERS F.C. (BURNDEN LEISURE LIMITED)	1	GB	1	10	38	0	0	130000	23670	36	-1	1	1.25276	255.919	5.30228	1.84914	2.18082	1.40665	0.100397	-1.36438	-0.344799	#VALUE!	2.36438	#DIV/0!	-0.390164	-0.659348	#DIV/0!	0	#VALUE!	0.360668	#VALUE!	0.127029	-0.682863	-0.647713
BORUSSIA DORTMUND GMBH & CO. KOMMANDITGESELLSCHAFT AUF AKTIEN	0	DE	1	20	14	0	1	586181	80521	81	0	1	3.63759	175.655	2.17146	0.31988	0.356963	0.814277	0.160849	0.129277	0.166429	0.865435	0.624235	2.53252	0.929506	2.23318	20.5317	0.655963	0.192307	1.7765	0.420926	0.121682	-0.0719437	0.476499
BORUSSIA VFL 1900 MÖNCHENGLADBACH GMBH	0	DE	0	1	13	0	1	259996	51847	60	0	1	2.32728	210.017	1.69408	0.549927	0.583313	0.787925	0.134822	0.189846	0.199937	0.914598	0.790882	41.0372	1.0922	4.13726	#DIV/0!	0.0921598	0.218607	-12.4676	0.646916	0.179969	-0.00485406	0.875383
BRENTFORD FC LIMITED	1	GB	0	2	44	1	0	28000	5643		0	3	#NUM!	63.8874	11.9568	0.93757	3.56403	2.81767	0.051885	-0.87234	-0.478163	#VALUE!	1.04806	1.27163	-12.8837	-19.6899	#DIV/0!	-17.1163	#VALUE!	0.499616	#VALUE!	0.117113	4.23382	-0.770758
BRIGHTON AND HOVE ALBION FOOTBALL CLUB,LIMITED(THE)	1	GB	1	6	37	1	1	289000	20029	66	0	2	0.916291	102.223	0.956675	3.27966	2.07408	1.3871	0.646313	-2.67588	-0.612113	#VALUE!	3.66833	490.333	-0.231716	-0.132547	#DIV/0!	-0.00280366	#VALUE!	0.451856	#VALUE!	1.6496	0.876707	-0.989975
BRISTOL CITY FOOTBALL CLUB LIMITED	1	GB	1	1	28	1	0	430000	13846	49	0	2	0.753772	210.501	26.2077	11.2309	5.65104	2.49464	0.288662	-11.1325	-2.97046	#VALUE!	12.1325	#DIV/0!	-0.679557	-0.0638975	#DIV/0!	0	#VALUE!	0.438762	#VALUE!	-0.0677416	0.617944	-0.39265
BRISTOL ROVERS (1883) LIMITED	1	GB	0	24	25	0	0				0	3	#NUM!	13.6986	7.32588	1.21131	0.986203	1.09882	0.22296	-0.853982	-0.121373	#VALUE!	1.65798	8.45904	-2.48241	-1.18095	#DIV/0!	-0.297883	#VALUE!	-0.735679	#VALUE!	0.275389	0.141543	-0.0743082
CALCIO CATANIA S.P.A.	1	IT	1	2	15	1	0	313000	15244	48	0	1	1.59109	309.939	1.21817	0.463791	0.900229	0.847425	0.309461	0.0565009	0.0786054	0.0406528	0.707732	3.00184	1.28983	2.3627	#DIV/0!	0.806681	1.93358	-0.183898	0.00576153	-0.0438488	-0.172279	0.208516
CARDIFF CITY FOOTBALL CLUB (HOLDINGS) LIMITED	1	GB	0	1	31	0	1	347000	22100	75	0	2	1.00458	206.591	17.8542	1.35034	3.63395	1.52444	0.053452	-0.564425	-0.194875	#VALUE!	1.52737	41.2178	-1.80963	-1.79485	#DIV/0!	-0.0702659	#VALUE!	0.106924	#VALUE!	0.106948	0.429768	-0.204199
CELTIC PLC	0	GB	1	12	39	0	1	607000	49967	93	0	1	2.63906	93.1054	1.84432	0.271045	0.401882	1.12818	0.2015	0.11053	-0.0864511	#VALUE!	0.570727	1.79055	0.86572	1.86012	-4.04561	0.742518	#VALUE!	-9.92568	#VALUE!	0.018553	0.1275	-0.232626
CFC 2001 LTD	0	GB	0	10	17	0							#NUM!	16.4348	11.7351	0.51536	1.135	0.934062	0.0356155	-0.125931	0.0299397	#VALUE!	0.771195	2.174	1.82667	4.21488	#DIV/0!	1.55039	#VALUE!	0.368664	#VALUE!	0.00447957	-0.0959233	0.0716347
CHELSEA FOOTBALL CLUB LIMITED	1	GB	0	1	29	1	0	8788000	41478	64	0	1	2.14007	n.s.	27.6691	2.10778	3.23186	1.20662	0.0119754	-1.44327	-0.134756	#VALUE!	2.44324	85158.9	-0.229586	-0.684588	#DIV/0!	-1.98791e-05	#VALUE!	-0.413605	#VALUE!	0.40589	-0.0212859	-0.40669
CLUB ATLETICO DE MADRID SAD	0	ES	1	8	19	0	0	3165500	40526	56	0	1	2.26176	347.906	2.01412	0.373386	1.97142	0.86861	0.254247	0.0114319	0.0248851	0.177042	0.945215	21.8029	9.34724	13.6124	#DIV/0!	0.79133	0.14056	-0.234318	0.0659574	0.0459074	0.0500918	0.0485956
CLUB DEPORTIVO LUGO SOCIEDAD ANONIMA DEPORTIVA.	1	ES	0	3		0	1	98000			0	2	#NUM!	n.d.	#VALUE!	#VALUE!	#VALUE!	#VALUE!	#VALUE!	#VALUE!	#VALUE!	#VALUE!	#VALUE!	#VALUE!	#VALUE!	#VALUE!	#VALUE!	#VALUE!	#VALUE!	#VALUE!	#VALUE!	#VALUE!	#VALUE!	#VALUE!
COVENTRY CITY FC (OTIUM ENTERTAINMENT GROUP LIMITED)	1	GB	1	2	13	1	0			40	-1	2	0.716137	n.d.	#DIV/0!	0	#VALUE!	#VALUE!	0	-1978.98	-2256.55	#VALUE!	1979.98	#DIV/0!	-0.0185922	0	#DIV/0!	0	#VALUE!	#VALUE!	#VALUE!	#VALUE!	#VALUE!	-61.33
CPFC LIMITED	0	GB	0	1	7	0	0	8788000	15219	56	0	2	0.795801	134.514	2.44047	2.24797	0.683131	1.25296	0.489376	-2.54107	-0.832421	#VALUE!	3.32223	15.166	-0.51434	-0.219906	#DIV/0!	-0.0943396	#VALUE!	1.81772	#VALUE!	-0.200764	0.286464	-0.696992
DELFINO PESCARA 1936 S.P.A.	1	IT	1	14	8	0	0	124000	13803	83	1	2	1.08334	158.105	1.28436	0.238775	0.525605	1.26725	0.672678	0.0108037	-0.121407	0.0716193	0.945616	21.6984	15.8864	6.01875	#DIV/0!	0.801343	-1.69517	-0.234115	0.998197	2.17204	1.19215	-0.140524
DEUTSCHER SPORTCLUB ARMINIA BIELEFELD E.V.	0	DE	0	0	3	0	1	209779			0	3	#NUM!	n.d.	0.0303442	0.98608	24.6249	1.35287	0.148011	0	-0.0141304	0.0017138	1	#DIV/0!	#DIV/0!	#DIV/0!	#DIV/0!	#DIV/0!	-8.2451	#VALUE!	#VALUE!	#VALUE!	#VALUE!	-3.14618
DIJON FOOTBALL COTE EN ABREGE DFCO	0	FR	0	12	19	0	1	153600	13597	36	-1	1	1.14991	293.576	1.96331	0.33084	0.0994294	0.983922	0.352774	-0.00661795	0.0534986	3.16094	0.786538	3.57387	3.24463	3.03204	#DIV/0!	1.031	0.0169249	-1.65633	1.97459	0.654523	0.539809	0.0772426
DINAMO 1948 SA	0	RO	0	3	11	1	0	1883000	4335	62	0	1	1.97408	12.5651	3.47651	1.12448	1.13224	1.58473	0.439989	-1.66035	-0.580724	0.974876	2.66035	#DIV/0!	-0.921269	-0.337285	#DIV/0!	0	-0.59569	0.814402	-0.264902	0.416972	0.207769	-0.379651
DSC ARMINIA BIELEFELD GMBH & CO. KGAA	0	DE	1	2	11	0	1	333090			0	3	#NUM!	n.s.	0.575091	0.709857	#VALUE!	#VALUE!	0.522254	-0.192282	-0.107105	#VALUE!	1	5.20069	#DIV/0!	#DIV/0!	#DIV/0!	#DIV/0!	#VALUE!	#VALUE!	#VALUE!	#VALUE!	#VALUE!	-0.356609
EINTRACHT BRAUNSCHWEIG GMBH & CO. KGAA	0	DE	0	2	11	1	0	251364		45	0	2	0.885038	42.5352	0.937571	#VALUE!	#VALUE!	#VALUE!	0.538686	0.168554	0.298237	#VALUE!	0.687215	4.76468	1.6147	1.47486	#DIV/0!	0.461118	#VALUE!	9.33888	#VALUE!	0.276942	-0.0627208	0.590503
EINTRACHT FRANKFURT FUßBALL AKTIENGESELLSCHAFT	0	DE	0	2	18	0	1	732688	37641	68	1	2	1.04732	101.149	1.58101	0.244822	0.102966	1.08121	0.409205	0.0373035	-0.193088	2.29299	0.853326	7.80219	4.41087	4.02795	#DIV/0!	0.74567	-0.0842082	1.60901	-0.0123611	0.12407	0.937435	-0.298456
ELCHE CLUB DE FUTBOL SAD	1	ES	0	15	31	0	0	227600	8582	57	0	2	0.870078	110.831	2.9042	0.414504	1.2236	1.4518	0.192302	-1.42652	-0.153049	0.260839	1.08475	0.80845	-6.58961	-9.5301	#DIV/0!	-15.8316	-0.586757	-2.03077	-0.103293	-0.338429	0.590197	-0.274044
EMPOLI F.B.C. - S.P.A.	0	IT	0	211	6	0	0	48000	2687	47	0	2	0.756863	135.543	1.3099	0.510916	0.981211	1.14425	0.37521	0.130142	-0.0751119	0.0125693	0.837537	25.9126	3.02522	3.84573	#DIV/0!	0.198947	-5.9758	-1.58664	0.271897	-0.143716	0.161135	-0.152826
EN AVANT DE GUINGAMP	0	FR	1	1	49	0	1	7000	9469	55	0	2	0.923671	n.d.	0.34352	0.0695858	0.0436675	1.19248	0.952198	0.129871	-0.306725	0.746643	0.547568	1.69757	0.72298	0.105655	#DIV/0!	0.712949	-0.410806	-0.410347	0.169916	0.152802	0.0155452	-0.937714
F C LORIENT BRETAGNE SUD	1	FR	0	1	8	1	0	57600	15643	39	0	1	1.22723	390.304	1.05264	0.286895	0.174571	1.34053	0.52269	0.220231	-0.559632	1.56081	0.718814	11.7926	1.95673	1.69749	#DIV/0!	0.216777	-0.358553	0.335998	0.0518134	-0.147813	-0.373674	-1.01713
F.C. BAYERN MÜNCHEN AG	0	DE	1	6	24	1	1	1450381	69000	73	0	1	2.97041	347.395	0.789545	0.299284	0.40816	0.922685	0.303807	0.434446	0.0566915	0.696493	0.511547	9.47187	0.49108	1.4253	#DIV/0!	0.110567	0.0813956	0.716154	0.127632	-0.0182081	-0.0940911	0.236343
F.C. COPENHAGEN (PARKEN SPORT & ENTERTAINMENT A/S)	0	DK	1	7	12	0	1	569000	15540	66	0	1	2.74084	67.1122	1.63451	#VALUE!	#VALUE!	0.903474	0.0702898	0.308748	0.0425492	#VALUE!	0.691252	#DIV/0!	0.372114	3.01122	7.51613	0	#VALUE!	#VALUE!	#VALUE!	#VALUE!	#VALUE!	0.370349
F.C. INTERNAZIONALE MILANO S.P.A.	0	IT	1	233	42	1	0	1368500	45664	58	0	1	2.10006	n.d.	#VALUE!	#VALUE!	#VALUE!	#VALUE!	#VALUE!	#VALUE!	#VALUE!	#VALUE!	#VALUE!	#VALUE!	#VALUE!	#VALUE!	#VALUE!	#VALUE!	#VALUE!	#VALUE!	#VALUE!	#VALUE!	#VALUE!	#VALUE!
FC DNIPRO DNIPROPETROVSK (ДНІПРО ФУТБОЛЬНИЙ КЛУБ ТОВ)	0	UA	1	6	2	0	1	979000	15829	52	0	1	2.30259	n.d.	19.4149	1.06215	126.599	20.1361	0.0276174	-0.0873456	-0.160549	0.00765043	1.07837	120.136	-6.84182	-12.4077	#DIV/0!	-0.114538	-20.9856	0.0141077	-0.843862	-0.0268661	0.0913236	-0.299426
FC METZ	1	FR	0	3	24	1	1	118000	9413	42	-1	2	0.731862	n.d.	9.08982	0.499934	0.32541	1.08086	0.349606	-3.12864	-0.124227	0.431068	3.2219	3.55327	-1.43024	-0.292719	#DIV/0!	-0.408093	-0.288185	-0.79949	-0.109252	0.228361	0.0793717	-0.0390915
FC NANTES	0	FR	1	1	8	0	1	298000	13419	51	0	2	0.881199	n.d.	3.06242	1.13525	0.844491	1.97297	0.593401	0.00840493	-1.30797	1.12084	1.94015	-2.04538	-1.93294	-0.432484	#DIV/0!	1.00894	-1.16695	0.0696711	0.0254061	-0.326615	0.382385	-0.719752
FC STEAUA BUCURESTI (FOTBAL CLUB FCSB S.A.)	0	RO	1	2	10	0	1	1883000	16192	66	0	1	2.42775	19.7945	0.984727	0.0857802	0.0762641	0.816526	0.335643	-0.450866	0.206368	1.11651	1.45087	#DIV/0!	-0.733071	-1.47351	#DIV/0!	0	0.184833	-0.538782	-0.346378	-0.141777	0.474573	0.62438
FC VIKTORIA PLZEŇ, A.S.	0	CZ	0	1	3	1	1	163033	7009	63	0	1	2.45674	32.7334	0.747114	0.344976	0.0699214	0.759783	0.923521	0.294195	1.18517	2.09743	0.689975	43.5885	2.22555	0.246688	#DIV/0!	0.0510582	0.565059	1.33888	0.497608	1.75559	-0.480584	1.7177
FC VOLYN LUSTK (ВОЛИНЬ ФУТБОЛЬНИЙ КЛУБ ТОВ)	1	UA	1	5	3	1	1	217000	6130	27	0	1	1.38629	n.d.	1.69692	0.405902	3.5484	10.4827	0.451134	-1.51136	-1.08473	0.11045	1.08706	0.763223	-8.79328	-6.30448	#DIV/0!	-16.3601	-9.82095	2.37405	0.409641	1.00442	6.80539	-1.41694
FC WINTERTHUR AG	0	CH	0	1	6	0	1	109377	2233	53	0	2	1.07451	n.d.	#VALUE!	#VALUE!	#VALUE!	#VALUE!	#VALUE!	#VALUE!	#VALUE!	#VALUE!	#VALUE!	#VALUE!	#VALUE!	#VALUE!	#VALUE!	#VALUE!	#VALUE!	#VALUE!	#VALUE!	#VALUE!	#VALUE!	#VALUE!
FOOTBALL CLUB BARI 1908 S.P.A.	1	IT	0	2	5	1	1	237000	4853	50	0	2	0.834226	n.d.	#VALUE!	#VALUE!	#VALUE!	#VALUE!	#VALUE!	#VALUE!	#VALUE!	#VALUE!	#VALUE!	#VALUE!	#VALUE!	#VALUE!	#VALUE!	#VALUE!	#VALUE!	#VALUE!	#VALUE!	#VALUE!	#VALUE!	#VALUE!
FOOTBALL CLUB UTRECHT B.V.	1	NL	1	1	27	1	1	331000	19734	43	0	1	1.51413	n.d.	#VALUE!	#VALUE!	#VALUE!	#VALUE!	#VALUE!	#VALUE!	#VALUE!	#VALUE!	#VALUE!	#VALUE!	#VALUE!	#VALUE!	#VALUE!	#VALUE!	#VALUE!	#VALUE!	#VALUE!	#VALUE!	#VALUE!	#VALUE!
FROSINONE CALCIO S.R.L.	1	IT	1	1	2	1	0	47000			0	3	#NUM!	58.8826	1.93255	0.306007	0.540901	2.82998	0.62382	-0.483459	-1.03529	0.0408247	1.45452	50.2652	-2.65239	-0.827638	#DIV/0!	-0.0636647	-25.3593	2.83111	-0.447361	-0.610777	-0.513278	-0.858755
FULHAM FOOTBALL CLUB LIMITED	1	GB	0	1	42	1	0	8788000	25293	52	0	1	1.79176	82.081	2.00591	6.71418	2.48107	1.28702	0.355354	-6.72144	-0.776734	#VALUE!	7.72144	#DIV/0!	-0.10605	-0.0959089	#DIV/0!	0	#VALUE!	1.9155	#VALUE!	-0.10961	-0.0761639	-1.08968
FUßBALL-CLUB AUGSBURG 1907 GMBH & CO. KGAA	0	DE	1	3	13	0		286374	30259	38	0	1	1.29277	136.222	1.08448	0.0858496	#VALUE!	#VALUE!	0.874489	#VALUE!	0.224762	#VALUE!	1	#VALUE!	#DIV/0!	#DIV/0!	#DIV/0!	#VALUE!	#VALUE!	-2.04231	#VALUE!	0.0975496	0.186011	0.237
FUßBALLCLUB GELSENKIRCHEN-SCHALKE 04 E.V.	0	DE	0	0	11	0	1	260368	61218	64	0	1	2.59027	91.909	0.173851	0.864507	1.07495	0.9565	0.400962	0.305961	0.0349837	0.759741	1	-3.26839	#DIV/0!	#DIV/0!	#DIV/0!	#DIV/0!	0.0460468	-0.696676	-0.148946	-0.0536957	-0.16239	0.501862
FUTBOL CLUB BARCELONA	0	ES	0	0	41	0	1	1608700	78340	91	0	1	3.11352	307.799	3.11847	0.470343	0.439452	0.888764	0.225097	-0.04425	0.119055	0.973192	1.04425	#DIV/0!	-15.8634	-17.5119	#DIV/0!	0	0.122335	66.8371	0.0528689	-0.114212	-0.227317	0.169605
FUTEBOL CLUBE DO PORTO	0	PT	0	0	20	0							#DIV/0!	n.d.	#VALUE!	#VALUE!	#VALUE!	#VALUE!	#VALUE!	#VALUE!	#VALUE!	#VALUE!	#VALUE!	#VALUE!	#VALUE!	#VALUE!	#VALUE!	#VALUE!	#VALUE!	#VALUE!	#VALUE!	#VALUE!	#VALUE!	#VALUE!
FUTEBOL CLUBE DO PORTO - FUTEBOL, SAD	0	PT	1	14	45	1	1	300000	35176	75	0	1	3.68888	n.d.	1.4538	0.689261	1.01397	0.794851	0.464684	-0.295685	0.139453	0.339415	0.966525	2.93634	20.181	15.9915	15.7613	9.83303	0.410864	-2.20171	0.0858096	0.0812688	-0.0962302	0.206427
GALATASARAY SPORTIF SINAI VE TICARI YATIRIMLAR ANONIM SIRKETI	1	TR	1	2	28	1	0	14700000		77	0	1	2.99573	n.d.	4.30806	0.383114	0.99206	1.15354	0.0963615	-0.44306	-0.0592927	#VALUE!	1.43169	125.966	-0.96163	-2.09324	-7.4818	-0.0263281	#VALUE!	-0.677252	#VALUE!	1.24406	0.174129	-0.142829
GIRONA FUTBOL CLUB, SAD	0	ES	0	3		1	1	98000			0	2	0.801361	102.909	6.58201	#VALUE!	#VALUE!	1.63594	0.199857	-1.94941	-0.996993	1.45319	1.87619	1.74817	-1.50135	-0.913212	#DIV/0!	-1.22488	-0.68607	0.396716	-0.230554	-0.185472	0.37381	-0.757906
HAMMARBY FOTBOLL AB	0	SE	0	1	16	0	0			49	0	2	0.97456	89.9452	1.20291	0.033045	0.0284634	1.14535	0.316523	0.115879	-0.168751	0.892149	0.884121	#DIV/0!	3.28574	5.89818	#DIV/0!	0	-0.189152	-0.252879	0.0112231	-0.143805	-0.2169	-0.443208
HANNOVER 96 GMBH & CO. KGAA	0	DE	0	3	15	0	1	532163	44826	48	0	1	1.83828	226.488	0.547795	0.0619584	0.0189013	0.830639	0.735967	0.0515166	0.555166	3.19815	0.620189	1.88913	1.06147	0.69517	#DIV/0!	0.864362	0.17359	20.6365	0.473713	0.669083	-0.0642278	1.37704
HANNOVERSCHER SPORT-CLUB (HSC) VON 1893 E.V.	0	DE		0	2		0				0	3	#NUM!	n.d.	#VALUE!	#VALUE!	#VALUE!	#VALUE!	#VALUE!	#VALUE!	#VALUE!	#VALUE!	#VALUE!	#VALUE!	#VALUE!	#VALUE!	#VALUE!	#VALUE!	#VALUE!	#VALUE!	#VALUE!	#VALUE!	#VALUE!	#VALUE!
HEART OF MIDLOTHIAN PLC	0	GB	1	2	42	0	1	465000	13605	52	0	1	1.28093	70.2081	16.7369	1.37038	2.70921	1.57098	0.10371	-1.72734	-0.288813	#VALUE!	1.88876	2.25231	-1.95305	-1.00848	#DIV/0!	-0.943549	#VALUE!	-0.174064	#VALUE!	0.127425	0.149239	-0.166387
HELLAS VERONA FOOTBALL CLUB S.P.A.	0	IT	1	1	12	0	0	260000	14084	78	0	2	1.02664	127.241	0.373406	0.141732	0.107873	1.12123	0.868473	0.541037	-0.15928	0.392593	0.444874	31.576	0.58418	0.236932	#DIV/0!	0.0253798	-0.405713	-0.737481	0.847091	2.09932	-0.0635892	-0.491161
HERTHA BSC GMBH & CO. KOMMANDITGESELLSCHAFT AUF AKTIEN (KGAA)	1	DE	0	2	20	1	1	3670622		31	-1	1	1.1977	130.559	6.73789	0.468919	0.430663	1.05684	0.0678097	-0.0395978	-0.0618926	0.999859	1	25.2539	#DIV/0!	#DIV/0!	#DIV/0!	#DIV/0!	-0.0619013	-0.00883372	0.441022	0.0520456	-0.376864	-0.135464
HNK HAJDUK Š.D.D.	0	HR	0	0	23	0				54	0	1	2.25129	18.383	2.06246	0.351305	1.13772	1.27988	0.205746	0.543024	-0.0864212	0.30878	0.424343	13.0038	0.737147	1.37974	#DIV/0!	0.0566869	-0.279879	5.20799	-0.369383	0.00758508	0.350684	-0.203659
HNK RIJEKA S. D. D.	0	HR	0	0	12	0				38	0	1	0.882389	0.413269	5.57684	0.0746552	1.37823	1.19608	0.514231	-15.1257	-0.0106211	0.0165252	2.959	0.224733	-1.46391	-0.247968	#DIV/0!	-6.72117	-0.642723	#VALUE!	#VALUE!	#VALUE!	#VALUE!	-0.0037036
HOUDSTERMAATSCHAPPIJ VITESSE B.V.	1	NL	0	0	8	1	1	151000	17588	53	0	1	1.88273	n.d.	1.18777	#VALUE!	#VALUE!	2.47214	0.281543	-2.31651	-0.705436	0.479191	3.31651	#DIV/0!	-0.144358	-0.310146	#DIV/0!	0	-1.47214	#VALUE!	#VALUE!	#VALUE!	#VALUE!	-2.10951
HSV FUßBALL AG	0	DE	0	5	31	0	1	1787408	53465	36	0	1	1.24319	n.d.	#VALUE!	#VALUE!	#VALUE!	#VALUE!	#VALUE!	#VALUE!	#VALUE!	#VALUE!	#VALUE!	#VALUE!	#VALUE!	#VALUE!	#VALUE!	#VALUE!	#VALUE!	#VALUE!	#VALUE!	#VALUE!	#VALUE!	#VALUE!
HUDDERSFIELD TOWN AFC (SPORTING PRIDE LIMITED)	0	GB	0	9	18	1	0						#NUM!	14.9137	0.983684	0.277278	0.858402	1.12303	0.118362	-0.135023	-0.0397418	#VALUE!	1.10291	34.3472	-1.13136	-8.56691	#DIV/0!	-0.31202	#VALUE!	0.0137304	#VALUE!	0.0385537	-0.18415	-0.341336
HULL CITY TIGERS LIMITED	0	GB	1	1	16	0	1	260000	18790	68	0	2	0.958255	178.444	8.58954	4.95167	4.69516	2.83979	0.639446	-4.57593	-1.94031	#VALUE!	5.57603	#DIV/0!	-1.20031	-0.0787936	#DIV/0!	0	#VALUE!	1.71916	#VALUE!	-0.0788763	0.25744	-0.353261
JUVENTUS F.C. - S.P.A. O JUVENTUS FOOTBALL CLUB S.P.A.	0	IT	1	7	43	1	1	886800	37570	84	0	1	3.78419	746.721	2.37871	0.497983	1.00347	1.27566	0.210238	0.131906	-0.136801	0.074393	0.848967	44.3868	3.31118	5.22909	-29.0283	0.126639	-1.8389	-0.364971	-0.80328	0.280631	0.112855	-0.27355
K. RACING CLUB GENK 322	1	BE	0	0	11	1	0	65691	21942	41	0	1	2.53897	301.809	0.290007	0.15757	0.119648	0.580053	0.60115	0.751128	0.553046	0.705192	0.246022	86.3077	0.231224	0.528995	#DIV/0!	0.00378064	0.784249	14.1414	0.828225	1.54641	0.522747	3.17227
KONINKLIJKE ATHLETIEK ASSOCIATIE GENT	0	BE	0	0	15	0	0	257029	10936	40	0	1	2.27727	192.151	0.813291	0.298672	0.16168	0.999139	0.485558	0.0922853	0.00159128	0.784964	0.907715	#DIV/0!	4.27913	5.57447	#DIV/0!	0	0.0020272	-0.995699	-0.204408	-0.128894	-0.145677	0.00402957
KONINKLIJKE BEERSCHOT ANTWERPEN CLUB	0	BE	0	0	19	0	0	517042	8482	36	0	1	1.43075	132.647	4.05806	0.493555	0.621014	1.2594	0.172669	-0.0750817	-0.206161	0.50699	1.00047	13.4084	-1501.51	-1772.86	#DIV/0!	-159.89	-0.406636	-0.376265	0.107994	0.0432838	0.0336692	-0.294221
KONINKLIJKE SPORTING CLUB LOKEREN OOST-VLAANDEREN	0	BE	0	0	4	0	1	40626	5420	44	0	1	1.68176	222.987	1.58307	0.230059	0.186392	0.826643	0.521562	-0.487781	0.21397	0.597477	0.853043	1.34393	5.61842	3.25562	#DIV/0!	4.3192	0.358123	#VALUE!	#VALUE!	#VALUE!	#VALUE!	0.259148
KV CORTRIQUE (KORTRIJK VOETBALT)	0	BE	0	1	27	1	0	75506	6823	34	0	1	1.92181	188.34	1.67558	0.533504	#VALUE!	#VALUE!	0.409579	0.163935	-0.0125873	#VALUE!	0.836065	#DIV/0!	4.18631	3.60154	#DIV/0!	0	#VALUE!	-0.872921	#VALUE!	-0.00603012	0.0496366	-0.0183412
LEICESTER FOOTBALL CLUB PLC	0	GB	1	1	32	0	1	348000	23037	66	0	2	0.936769	64.3503	1.80737	0.328535	0.727854	1.05969	0.1284	0.505547	-0.0269428	#VALUE!	0.468601	18.1266	0.436709	1.6402	#DIV/0!	0.0486481	#VALUE!	-3.07573	#VALUE!	0.0480517	0.0928696	-0.116099
LOSC LILLE	1	FR	1	1	13	1	1	234000	16972	74	0	1	2.68558	650.389	0.84394	0.351662	0.422885	1.56686	0.683919	0.134241	-0.471389	0.790514	0.792617	10.8366	2.78319	1.52414	#DIV/0!	0.352693	-0.596307	1.06357	0.222638	0.659785	1.49714	-0.8167
MALAGA CLUB DE FUTBOL, SOCIEDAD ANONIMA DEPORTIVA	0	ES	0	3	13	1	1	569000	26599	58	0	1	2.46385	425.869	6.40765	0.0473355	0.118	3.61988	0.168642	-0.410541	-1.05096	0.395026	1.18924	5.37373	-5.71036	-4.39325	#DIV/0!	-1.16947	-2.66049	0.902238	0.20888	0.121031	-0.119569	-0.972574
MANCHESTER CITY LIMITED	0	GB	1	3	38	1	0	542000	47045	89	0	1	3.82864	529.917	1.10609	0.147316	0.329274	1.42662	0.181789	0.51658	-0.190869	#VALUE!	0.401564	4.90578	0.336002	1.36725	#DIV/0!	0.136782	#VALUE!	-0.41817	#VALUE!	0.14466	-0.101292	-0.949242
MANCHESTER UNITED FOOTBALL CLUB LIMITED	1	GB	1	1	30	1	1	542000	75387	89	0	1	3.157	422.927	1.95679	0.602939	1.21031	1.10123	0.34081	0.16668	-0.0504312	#VALUE!	0.830637	309.629	3.93766	3.89218	#DIV/0!	0.0158399	#VALUE!	-2.6266	#VALUE!	-0.0441727	-0.0730827	-0.0756212
MANCHESTER UNITED LIMITED	0	GB	1	2	35	1	1	542000	75387	89	0	1	3.157	n.d.	#VALUE!	#VALUE!	#VALUE!	#VALUE!	#VALUE!	#VALUE!	#VALUE!	#VALUE!	#VALUE!	#VALUE!	#VALUE!	#VALUE!	#VALUE!	#VALUE!	#VALUE!	#VALUE!	#VALUE!	#VALUE!	#VALUE!	#VALUE!
MARÍTIMO DA MADEIRA - FUTEBOL, SAD	0	PT	0	5	8	0	1	112000	3827	50	0	1	2.17475	52.2572	0.625364	0.116405	0.0930212	1.06933	0.877606	-0.589972	-0.0867584	0.935382	1.27067	3.97948	-2.02767	-0.452195	#DIV/0!	-1.17969	-0.0927519	-8.14554	0.210353	0.266301	-0.0275733	-0.158081
MIDDLESBROUGH FOOTBALL & ATHLETIC COMPANY (1986) LIMITED	1	GB	0	1	21	1	0	177000	17558	70	0	2	0.980829	192.058	0.789716	1.32741	3.87164	1.82621	0.264948	-1.5742	-0.283269	#VALUE!	1.61483	1.68321	-0.340312	-1.19554	#DIV/0!	-1.56039	#VALUE!	-0.437943	#VALUE!	0.102482	-0.805842	-1.35384
MONTPELLIER HERAULT SPORT CLUB S	1	FR	1	1	16	1	1	275300	17492	82	0	1	3.73767	157.939	1.23634	0.367552	0.201314	0.927704	0.700093	0.108554	0.131996	1.65137	0.865554	33.4295	6.43795	2.23069	#DIV/0!	0.192583	0.079931	-1.57513	0.548835	0.443681	0.385399	0.152499
N.V. ADO DEN HAAG	1	NL	1	1	36	1	0	511000	12177	32	0	1	1.28093	n.d.	1.3732	0.321097	0.196225	0.994573	0.773929	-0.117426	0.00888099	1.44967	1.11743	#DIV/0!	-9.05042	-1.92521	#DIV/0!	0	0.0061262	#VALUE!	#VALUE!	#VALUE!	#VALUE!	0.00835655
NORWICH CITY FOOTBALL CLUB PLC	0	GB	0	10	43	0	1	142000	26606	47	0	1	1.55814	218.861	1.69248	0.322967	0.308875	0.75714	0.41396	0.194484	0.25394	#VALUE!	0.796848	91.9221	3.44874	2.88473	#DIV/0!	0.0426711	#VALUE!	-5.28826	#VALUE!	0.527902	0.614862	0.362451
NOTTINGHAM FOREST FOOTBALL CLUB LIMITED	1	GB	0	1	34	1	1	322000	21970	50	0	2	0.767255	n.d.	#VALUE!	#VALUE!	#VALUE!	#VALUE!	#VALUE!	#VALUE!	#VALUE!	#VALUE!	#VALUE!	#VALUE!	#VALUE!	#VALUE!	#VALUE!	#VALUE!	#VALUE!	#VALUE!	#VALUE!	#VALUE!	#VALUE!	#VALUE!
NOVARA CALCIO S.P.A.	1	IT	0	1	15	1	0	104000	10995	32	-1	2	1.1827	213.553	2.44745	0.315829	0.280741	1.05205	0.351377	0.00323822	-0.0585584	0.0677789	0.978983	55.066	40.9191	30.8624	#DIV/0!	0.845921	-0.863962	6.50071	-0.0565155	-0.0496723	-0.102717	-0.0680928
PANATHINAIKOS FC (Π.Α.Ο. Κ.Α.Ε.)	0	GR	0	0	9	0	0	665000	10236	66	0	1	2.25129	n.d.	7.72735	2.19623	1.2441	1.67455	0.360766	-3.14964	-1.19079	1.76532	2.78776	2.047	-1.55936	-0.357561	#DIV/0!	-0.761776	-0.674548	-0.458016	-0.114678	-0.692975	-0.405961	-0.42715
PAOK F.C. (Π.Α.Ο.Κ. Π.Α.Ε.)	1	GR	0	6	7	1	1	325000	11393	50	0	1	1.89712	n.d.	1.12393	0.615155	1.23239	1.02974	0.763803	-0.726296	-0.0148433	0.319334	1.02403	1.45819	-35.7191	-9.82775	#DIV/0!	-29.2199	-0.0464822	-0.353009	-0.0398508	-0.0472067	-0.0526345	-0.0172906
PARIS SAINT-GERMAIN FOOTBALL	1	FR	1	1	7	1	1	2220400	42891	79	0	1	3.06805	549.244	1.50912	0.0535699	0.0624994	0.96281	0.627403	-0.0207933	0.0318767	0.791172	1.01739	299.306	-54.4339	-21.4209	#DIV/0!	-0.195421	0.0402905	-1.28852	1.39579	3.07349	3.04509	0.0336669
PF METALURG DONETSK (МЕТАЛУРГ ФК ТОВ)	0	UA	0	5	2	0	0	929000	2257	42	0	1	1.81529	n.d.	1.44751	#VALUE!	#VALUE!	1.09024	0.389872	-0.701248	-0.201132	2.22882	0.624372	0.579799	1.5024	1.62429	#DIV/0!	2.86687	-0.0902415	#VALUE!	#VALUE!	-0.132479	0.552398	-0.3564
PFC BOTEV PLODIV (ПРОФЕСИОНАЛЕН ФУТБОЛЕН КЛУБ БОТЕВ АД)	0	BG	0	3	15	1	1	341567		51	1	2	1.11696	27.0759	9.07767	0.362209	0.392401	1.7023	0.242607	-1.4368	-0.64826	0.923057	2.24051	11.4147	-1.77532	-0.610549	#DIV/0!	-0.158228	-0.702297	0.249355	16.4461	11.986	2.77045	-0.294355
PFC CSKA MOSCOW (АКЦИОНЕРНОЕ ОБЩЕСТВО ПРОФЕССИОНАЛЬНЫЙ ФУТБОЛЬНЫЙ КЛУБ ЦСКА)	1	RU	0	2	1	1	0	13200000	11820	59	0	1	2.94444	n.d.	1.32844	1.27664	7.55773	2.79292	0.177091	-0.312394	-0.302856	#VALUE!	1.31239	#DIV/0!	-0.753067	-2.63421	#DIV/0!	0	#VALUE!	0.477905	#VALUE!	0.173241	1.24464	-1.28736
PFC LEVSKI SOFIA (ПРОФЕСИОНАЛЕН ФУТБОЛЕН КЛУБ ЛЕВСКИ АД)	1	BG	0	2	22	1	0	1260120	2941	62	0	1	2.59027	21.5063	4.25753	0.186636	0.147192	1.21758	0.068894	-1.39263	-0.275883	1.26797	2.24386	15.0826	-0.235814	-0.748564	#DIV/0!	-0.119605	-0.217578	-0.719955	0.587936	0.0356105	0.26521	-0.94056
PFC LUDOGORETS RAZGRAD (ПРОФЕСИОНАЛЕН ФУТБОЛЕН КЛУБ ЛУДОГОРЕЦ 1945 ЕАД)	0	BG	1	1	6	0	1	33416	4059	70	0	1	3.63759	61.8644	7.36711	0.0980503	0.0573506	0.991654	0.0850523	-0.075445	0.0142696	1.68847	0.644532	1.49574	1.76272	2.57393	#DIV/0!	1.21224	0.00845118	-1.19788	1.77574	0.41756	0.859576	0.0227734
PRESTON NORTH END LIMITED	1	GB	1	1	35	1	0	125000	11429		0	3	#NUM!	87.6328	10.2297	1.18207	1.81856	0.652111	0.0378452	-0.447125	0.226129	#VALUE!	1.44136	250.212	-0.877156	-2.17996	#DIV/0!	-0.0130517	#VALUE!	-2.12396	#VALUE!	0.0856891	0.000954084	0.584092
QPR HOLDINGS LIMITED	1	GB	1	4	55	1	0	8788000	17295	37	0	1	1.29392	562.134	5.31409	1.90492	1.62876	1.36952	0.185176	-1.14105	-0.43217	#VALUE!	2.14105	#DIV/0!	-0.862399	-0.714098	#DIV/0!	0	#VALUE!	0.00168427	#VALUE!	0.886085	0.274616	-0.439178
RANGERS INTERNATIONAL FOOTBALL CLUB PLC	1	GB	1	21	25	1	0	607000	46519	73	-1	1	2.0149	n.d.	#VALUE!	#VALUE!	#VALUE!	#VALUE!	#VALUE!	#VALUE!	#VALUE!	#VALUE!	#VALUE!	#VALUE!	#VALUE!	#VALUE!	#VALUE!	#VALUE!	#VALUE!	#VALUE!	#VALUE!	#VALUE!	#VALUE!	#VALUE!
RASENBALLSPORT LEIPZIG GMBH	0	DE	0	2	6	0	1	560472			1	3	#NUM!	n.d.	#VALUE!	#VALUE!	#VALUE!	#VALUE!	#VALUE!	#VALUE!	#VALUE!	#VALUE!	#VALUE!	#VALUE!	#VALUE!	#VALUE!	#VALUE!	#VALUE!	#VALUE!	#VALUE!	#VALUE!	#VALUE!	#VALUE!	#VALUE!
REAL BETIS BALOMPIE, SOCIEDAD ANONIMA DEPORTIVA	0	ES	1	9	31	0	0	690500	35820	47	0	1	1.4604	218.001	1.43063	1.41556	1.21697	0.812074	0.311479	-0.978502	0.218592	1.12912	1.78326	9.13358	-0.568919	-0.879045	#DIV/0!	-0.249269	0.193596	-1.21601	1.65396	-0.000797178	0.846196	0.490545
REAL CLUB DEPORTIVO MALLORCA SAD	1	ES	0	2	29	1	1	402000	13526	52	0	1	1.85238	178.281	0.959133	0.516217	1.46248	1.44162	0.325657	0.0506036	-0.15588	0.346387	0.882314	13.1528	2.65409	5.73005	#DIV/0!	0.57001	-0.450015	-2.4555	-0.146126	-0.132178	-0.590281	-0.499057
REAL CLUB RECREATIVO DE HUELVA SAD	1	ES	0	4		0	1	145000			0	2	0.771109	n.d.	#VALUE!	#VALUE!	#VALUE!	#VALUE!	#VALUE!	#VALUE!	#VALUE!	#VALUE!	#VALUE!	#VALUE!	#VALUE!	#VALUE!	#VALUE!	#VALUE!	#VALUE!	#VALUE!	#VALUE!	#VALUE!	#VALUE!	#VALUE!
REAL MADRID CLUB DE FUTBOL	0	ES	0	0	22	0	1	3165500	74258	100	0	1	3.78419	313.181	1.49835	0.3119	0.526373	0.914303	0.284645	0.0447593	0.0507791	0.592115	0.681807	2.49349	1.34037	2.24818	#DIV/0!	0.859333	0.085759	#VALUE!	#VALUE!	#VALUE!	#VALUE!	0.119061
REAL MURCIA CF SAD	1	ES	1	3	25	1	1	441000	8048	47	0	2	0.756863	109.426	17.9808	0.536266	5.82618	1.64384	0.0148609	-0.146683	-0.0592614	0.0920441	1.01914	7.99062	-13.9605	-51.4688	#DIV/0!	-6.66346	-0.643837	0.0438006	2.43266	-0.0632806	0.534278	-0.221777
REAL OVIEDO SAD	1	ES	1	25	11	1	0	220000			0	3	#NUM!	n.d.	4.63413	0.800691	8.12292	1.47751	0.0444329	-0.0828005	-0.0470695	0.0242343	0.980565	9.59124	10.5947	49.1676	#DIV/0!	5.2604	-1.94227	-0.516892	0.0130502	-0.0116065	0.461423	-0.228595
REAL ZARAGOZA SAD	1	ES	1	4	19	1	1	661000	23114	43	0	1	1.30495	173.285	1.57327	0.757293	3.50053	1.63115	0.133901	-0.0381505	-0.136542	0.209837	1.02245	65.1341	-9.38246	-38.5742	#DIV/0!	-0.69914	-0.650703	0.507433	-0.212444	-0.0368114	-0.74098	-0.648153
RED FOOTBALL LIMITED	0	GB	1	1	11	1	1	542000	75387				#DIV/0!	287.906	0.337292	0.30578	1.49079	0.859915	0.488425	0.526188	0.0287332	#VALUE!	0.473812	#DIV/0!	0.313085	0.972229	#DIV/0!	0	#VALUE!	-0.221015	#VALUE!	0.0687399	0.0318947	0.174414
RKV MALINAS (YELLOW-RED KV MECHELEN)	0	BE	0	0	22	0	1	84523	10582	37	0	1	1.58697	160.221	0.700796	0.12345	#VALUE!	#VALUE!	0.738618	0.468782	0.192359	#VALUE!	0.531218	#DIV/0!	1.10418	0.557576	#DIV/0!	0	#VALUE!	0.917892	#VALUE!	0.0571517	0.211556	0.371622
S.C. HEERENVEEN HOLDING B.V.	1	NL	0	1	33	1	1	49500	25241	64	0	1	2.17475	103.871	1.22504	0.0206864	0.0253796	1.0607	0.470275	0.383127	-0.0494781	0.815079	0.616873	#DIV/0!	1.5037	1.38264	#DIV/0!	0	-0.0607035	-0.196021	-0.0230784	0.133373	0.446128	-0.0858836
S.S. LAZIO - S.P.A.	0	IT	0	1	30	1	0	2877000	32510	62	0	1	2.46385	344.753	1.29277	0.186013	0.360601	1.00192	0.33335	-0.140305	-0.000988366	0.0516003	0.920796	4.19479	5.44091	8.41684	-0.0907738	2.77143	-0.0191543	-1.01454	0.164412	0.120488	0.159231	-0.00229349
SA SPORTING CLUB DE BASTIA	0	FR	0	1	11	0	1	43300	9915	71	1	2	1.08261	n.d.	1.29618	0.294219	0.176802	0.962065	0.839201	-0.188413	0.0631283	1.10238	1.15829	38.4494	-6.87201	-1.01586	#DIV/0!	-0.190318	0.0572653	-1.20784	1.91686	1.09796	0.751694	0.0580355
SASP AS SAINT ETIENNE	0	FR	1	3	20	0	1	171000	21533	57	0	1	1.92529	n.s.	1.02996	0.0931581	0.0622586	0.952674	0.677264	0.155161	0.0708136	1.01276	0.769188	10.1676	3.02217	1.39826	#DIV/0!	0.327759	0.0699216	1.70866	0.037405	-0.061162	-0.0738908	0.101517
SASP OLYMPIQUE GYMNASE CLUB NICE COTE AZ	1	FR	0	10	19	1	0	344000	9213	42	0	1	1.42403	n.d.	1.24064	0.347995	0.30553	1.36428	0.640969	0.048309	-0.414907	1.01733	0.837808	7.35674	4.90289	2.21361	#DIV/0!	0.702149	-0.40784	-0.142159	0.0777909	0.335375	0.342981	-0.521758
SASP TOULOUSE FOOTBALL CLUB	1	FR	1	4	18	1	0	466000	21446	56	0	1	1.81238	n.d.	1.69739	0.256695	0.191861	1.08509	0.433027	0.012585	-0.113841	1.17303	0.774194	3.63095	3.25508	2.51089	#DIV/0!	0.944266	-0.0970488	-0.673285	0.0311909	0.0719146	0.302613	-0.154883
SEVILLA FUTBOL CLUB SOCIEDAD DEPORTIVA SAD	0	ES	0	4	31	0	1	690500	36047	50	0	1	1.75402	237.7	1.8862	0.227621	0.420717	1.35507	0.297839	0.164724	-0.192105	0.517159	0.779511	13.9785	2.5479	3.18456	#DIV/0!	0.252915	-0.371462	11.7129	-0.293976	-0.211164	-0.234849	-0.341956
SHAKHTAR DONETSK (ШАХТАР ФУТБОЛЬНИЙ КЛУБ ЗАТ)	1	UA	1	7	2	1	1	929000	36983	79	0	1	3.61092	n.d.	0.215052	0.316035	0.810859	1.49512	0.121453	0.163309	-0.192976	0.000184074	0.340422	0.685962	0.039599	1.33198	#DIV/0!	0.752404	-1048.36	-0.59495	-0.991185	-0.0153497	0.912206	-7.38844
SILKEBORG IF (INVEST A/S)	0	DK	1	7	16	0	1			43	0	1	1.53148	122.753	6.63576	#VALUE!	#VALUE!	0.796422	0.0181156	0.110089	0.0275939	#VALUE!	0.700698	3.70323	0.401638	3.28059	0.959296	0.632181	#VALUE!	#VALUE!	#VALUE!	#VALUE!	#VALUE!	0.229545
SOCIEDAD DEPORTIVA HUESCA SA DEPORTIVA	1	ES	0	2		0	1	52000				2	0.834226	92.625	0.477172	0.0348092	0.0362162	0.994831	0.551253	0.240436	0.00496802	0.866151	0.386582	1.03646	0.428815	0.731551	#DIV/0!	0.608039	0.00573574	4.25991	0.0555359	-0.0668686	-0.132049	0.0188867
SOCIETA' SPORTIVA CALCIO NAPOLI S.P.A. O IN BREVE S.S.C. NAPOLI S.P.A. OPPURE SSC NAPOLI S.P.A.	1	IT	0	2	8	1	1	975000	40623	61	0	1	2.26176	n.s.	0.89494	0.0550571	0.048786	0.831683	0.592118	0.315011	0.189953	0.181691	0.681363	187.911	1.66305	1.28008	#DIV/0!	0.0113797	1.04547	0.670406	0.137456	0.255473	0.105122	0.358462
SPEZIA CALCIO S.R.L. - SOCIETA' SPORTIVA PROFESSIONISTICA	1	IT	0	1	31	1	0	96000			1	3	#NUM!	123.313	1.32634	0.0593004	0.176407	3.53483	0.18605	0.748257	-0.852102	0.103853	0.250519	204.668	0.329249	1.08602	#DIV/0!	0.00163316	-8.20488	1.25174	0.800133	4.50438	1.38566	-3.45308
SPIELVEREINIGUNG GREUTHER FÜRTH GMBH & CO. KGAA	0	DE	0	2	5	1	0		10909	70	1	2	1.08091	141.492	0.345331	0.0728678	#VALUE!	#VALUE!	0.781562	0.424377	0.172184	#VALUE!	0.495221	6.15931	0.534685	0.43274	#DIV/0!	0.159282	#VALUE!	1.03147	#VALUE!	1.54083	1.04351	0.63796
SPORT-CLUB FREIBURG I.BR. E.V.	0	DE	0	0	5	0		226393	22676	40	0	1	1.40691	n.d.	#VALUE!	#VALUE!	#VALUE!	#VALUE!	#VALUE!	#VALUE!	#VALUE!	#VALUE!	#VALUE!	#VALUE!	#VALUE!	#VALUE!	#VALUE!	#VALUE!	#VALUE!	#VALUE!	#VALUE!	#VALUE!	#VALUE!	#VALUE!
SPORTING CLUBE DE PORTUGAL	0	PT	0	0	44	0							#DIV/0!	34.9412	4.25574	0.0301404	1.00104	1.04459	0.0121334	0.00824012	-0.00134267	0.0290851	0.95368	25.0443	1.11478	21.3271	#DIV/0!	0.822104	-0.0461633	#VALUE!	#VALUE!	#VALUE!	#VALUE!	-0.0260023
SPORTING CLUBE DE PORTUGAL - FUTEBOL, SAD	0	PT	1	19	28	0	0	546000	34494	59	0	1	2.37491	262.545	4.98509	1.04825	4.60197	2.27044	0.175586	-0.771079	-0.289385	0.227783	1.50865	5.7489	-1.72084	-1.62078	-21.3326	-0.51592	-1.27044	0.428608	0.398971	-0.278898	0.43139	-0.330608
SPORTING DU PAYS DE CHARLEROI	0	BE	0	1	10	0	1	202182	5941	74	1	2	1.11803	91.4599	1.90274	0.993526	1.19793	1.27738	0.308736	-0.889446	-0.230053	0.651775	1.41559	2.98736	-1.41353	-1.66335	#DIV/0!	-1.14022	-0.352963	-2.5486	-0.476614	-0.477325	-0.258043	-0.391616
STADE MALHERBE CAEN CALVADOS BAS NORMAND	1	FR	1	1	26	0	1	107000	15280	38	-1	1	1.18717	607.007	1.08346	0.2566	0.096056	1.2382	0.545534	-0.194493	-0.636305	2.44559	0.769422	1.8101	2.56341	1.97098	#DIV/0!	1.8435	-0.260185	3.15169	-0.052706	-0.175032	-0.263954	-1.07654
STADE RENNAIS FOOTBALL CLUB	1	FR	1	1	19	1	1	213500	20560	60	0	1	2.05839	n.d.	1.68985	0.354222	0.338287	1.3673	0.508848	-0.219407	-0.384603	0.992173	0.929871	3.21158	12.2613	7.00354	#DIV/0!	4.12862	-0.387637	0.891582	-0.104385	-0.0959793	-0.121557	-0.447277
STICHTING FC TWENTE '65	1	NL	0	0	13	1	1	158000	28237	60	0	1	2.0149	n.d.	1.76458	#VALUE!	#VALUE!	0.976217	0.199811	0.0911322	0.0109237	0.459299	0.908868	#DIV/0!	3.86891	8.78054	#DIV/0!	0	0.0237835	-0.857478	-0.0879177	0.128213	0.23094	0.0309821
STOKE CITY FOOTBALL CLUB LIMITED	0	GB	0	9	31	1	1	253000	27226	45	0	1	1.43848	283.106	1.76406	0.504972	0.477437	1.16405	0.494699	-0.552073	-0.173513	#VALUE!	1.01613	1.89599	-54.089	-31.3188	#DIV/0!	-33.2178	#VALUE!	0.831083	#VALUE!	0.138164	0.309611	-0.198828
SWANSEA CITY ASSOCIATION FOOTBALL CLUB LIMITED(THE)	0	GB	0	2	37	0	1	245000	19946	47	0	1	1.62746	225.049	1.00767	0.31094	0.173823	0.731008	0.657843	0.0503923	0.481182	#VALUE!	0.820678	6.36532	3.69665	1.90806	#DIV/0!	0.718984	#VALUE!	-2.72948	#VALUE!	3.37589	0.906037	0.725885
THE BLACKBURN ROVERS FOOTBALL AND ATHLETIC LIMITED	1	GB	0	11	23	1	0	118000	22551	31	-1	1	1.21444	231.97	1.82341	0.418879	0.484376	1.34045	0.147415	-1.95687	-0.294415	#VALUE!	0.658692	0.286614	0.787551	2.49799	#DIV/0!	6.73345	#VALUE!	0.708027	#VALUE!	0.212417	-0.458243	-1.0953
THE HIBERNIAN FOOTBALL CLUB LIMITED	1	GB	1	10	46	0	0	465000	9654	33	0	1	0.780159	58.4841	3.14395	0.334013	1.2366	1.1313	0.0667713	0.479992	-0.0354649	#VALUE!	0.472891	10.045	0.398288	1.7706	#DIV/0!	0.0893189	#VALUE!	-0.416967	#VALUE!	0.0349017	-0.0158303	-0.16894
THE SHEFFIELD UNITED FOOTBALL CLUB LIMITED	1	GB	0	10	52	1	1	575000	18702		0	3	#NUM!	91.4281	3.14745	1.85104	7.14117	2.11418	0.379273	-1.11398	-0.288802	#VALUE!	2.07539	53.7831	-1.11006	-0.577212	#DIV/0!	-0.035883	#VALUE!	0.157143	#VALUE!	-0.128036	0.215053	-0.24193
TOURS FC	0	FR	0	0	8	0	1	136000	5370	56	0	2	0.946596	n.d.	1.45687	0.51273	0.382694	1.35802	0.555287	-0.210955	-0.479675	0.529004	0.975418	4.14124	32.909	18.0908	#DIV/0!	9.58157	-0.90675	-0.305618	0.0824579	0.0632177	0.0640118	-0.592937
TRANMERE ROVERS FOOTBALL CLUB LIMITED	1	GB	0	13	22	0	0				0	3	#NUM!	25.4984	12.0275	1.73332	1.67696	0.928939	0.0561148	-1.26194	0.0734498	#VALUE!	2.20248	37.0434	-0.561273	-0.784947	#DIV/0!	-0.049445	#VALUE!	-5.03248	#VALUE!	0.115808	0.0737773	0.108827
TSG 1899 HOFFENHEIM FUßBALL-SPIELBETRIEBS GMBH	1	DE	0	2	3	1	0	3272	28026	41	0	1	1.47331	227.024	0.104713	0.0219367	0.0412515	1.00372	0.875349	0.879995	-0.00197963	0.522643	0.10469	6.83576	0.102378	0.139227	#DIV/0!	0.0171058	-0.00378773	-0.983556	0.181826	0.00152863	0.0226854	-0.0215975
TSV MÜNCHEN VON 1860 GMBH & CO. KOMMANDITGESELLSCHAFT AUF AKTIEN	1	DE	1	3	16	0	0	1450381	22898	57	0	2	0.93282	62.829	0.652692	0.445916	0.343414	1.31976	0.610025	-0.391723	-0.415206	1.16254	0.948934	2.14308	7.79696	7.63672	#DIV/0!	8.67095	-0.357153	-0.226683	-0.0450493	-0.24601	-0.474441	-1.04282
UDINESE CALCIO - SPA	1	IT	0	3	7	1	1	100500	18068	64	0	1	2.73003	508.634	0.955494	0.124987	0.33991	1.43725	0.566058	0.256374	-0.160781	0.0290247	0.713484	23.6709	1.88773	1.51455	#DIV/0!	0.105201	-5.53944	0.269421	0.354379	0.07139	0.108766	-0.297266
UNIONE CALCIO SAMPDORIA - SOCIETA' PER AZIONI	1	IT	1	51	16	1	1	594700	20856	67	1	2	0.97601	469.007	1.31631	0.267576	0.697298	2.70513	0.576123	-0.050222	-0.654313	0.0454562	0.884552	5.33923	6.56882	3.67158	#DIV/0!	1.43502	-14.3944	1.2549	-0.128181	0.206311	0.363785	-0.862802
UNIONE SPORTIVA AVELLINO 1912 S.R.L.	1	IT	0	2	5	1	0				0	3	#NUM!	189.474	1.44843	0.416871	0.277041	1.29573	0.576329	0.141725	-0.444998	0.205533	0.841315	49.6063	5.26057	2.66988	#DIV/0!	0.106877	-2.1651	-0.280072	0.16506	0.513026	0.695169	-0.533076
UNIONE SPORTIVA SASSUOLO CALCIO S.R.L. ABBREVIABILE IN: U.S. SASSUOLO CALCIO S.R.L.	0	IT	1	2	8	0	0	40800	3065	80	0	2	1.05416	n.s.	1.46522	0.0587736	0.0379672	0.918131	0.541969	0.168651	0.126734	0.0389807	0.830676	1234.42	4.68983	2.70505	#DIV/0!	0.0039742	3.25121	0.660626	1.25614	0.313854	0.221726	0.159594
VALENCIA CLUB DE FUTBOL SOCIEDAD ANONIMA DEPORTIVA	1	ES	1	52	43	1	1	790200	38921	61	0	1	2.73003	276.121	6.22901	0.586254	2.2301	0.81337	0.128813	-0.0890605	0.0490618	0.259956	0.868144	3.92975	6.08526	6.60713	#DIV/0!	1.67544	0.188731	0.58886	0.02433	0.0521438	0.057303	0.0611456
VEREIN FÜR BEWEGUNGSSPIELE STUTTGART 1893 E.V.	0	DE	0	0	5	0	1	623738	55090	53	0	1	1.96944	n.d.	#VALUE!	#VALUE!	#VALUE!	#VALUE!	#VALUE!	#VALUE!	#VALUE!	#VALUE!	#VALUE!	#VALUE!	#VALUE!	#VALUE!	#VALUE!	#VALUE!	#VALUE!	#VALUE!	#VALUE!	#VALUE!	#VALUE!	#VALUE!
VEREIN FÜR LEIBESÜBUNGEN BOCHUM 1848 FUßBALLGEMEINSCHAFT E.V.	0	DE	0	0	3	0	0	364.742	13756	37	0	2	0.822359	n.d.	#VALUE!	#VALUE!	#VALUE!	#VALUE!	#VALUE!	#VALUE!	#VALUE!	#VALUE!	#VALUE!	#VALUE!	#VALUE!	#VALUE!	#VALUE!	#VALUE!	#VALUE!	#VALUE!	#VALUE!	#VALUE!	#VALUE!	#VALUE!
VFL WOLFSBURG-FUßBALL GMBH	0	DE	0	2		1	1	122000			0	1		n.d.	#VALUE!	#VALUE!	#VALUE!	#VALUE!	#VALUE!	#VALUE!	#VALUE!	#VALUE!	#VALUE!	#VALUE!	#VALUE!	#VALUE!	#VALUE!	#VALUE!	#VALUE!	#VALUE!	#VALUE!	#VALUE!		#VALUE!
VICENZA CALCIO S.P.A.	1	IT	1	6	13	1	0	113600	5791	44	0	2	0.743158	145.765	1.4244	0.180324	0.385473	1.07305	0.592249	0.0103902	-0.0341718	0.0199368	0.949443	23.6373	16.6859	8.0651	#DIV/0!	0.794487	-1.71401	-2.32949	0.192625	0.0266359	0.239352	-0.0405072
VILLARREAL CLUB DE FUTBOL, SOCIEDAD ANONIMA DEPORTIVA	0	ES	0	5	18	1	1	50000	17053	41	-1	1	1.2205	389.441	0.790595	0.0815892	0.283963	1.38469	0.698374	-0.155412	-0.11053	0.276164	0.590218	1.04428	1.34738	0.736065	#DIV/0!	1.37925	-0.400233	0.533275	0.157657	-0.104423	-0.109569	-0.200188
VIRTUS ENTELLA SRL	1	IT	0	4	13	1	0				0	3	#NUM!	36.1214	0.82636	0.51743	0.725699	1.12604	0.255849	0.0700531	-0.0898673	0.0376475	0.929947	#DIV/0!	3.01804	10.6227	#DIV/0!	0	-2.38707	-0.19997	1.23213	0.864047	-0.494831	-0.425059
WEST BROMWICH ALBION FOOTBALL CLUB LIMITED	0	GB	0	1	33	0	1	76000	24798	47	0	1	1.70475	450.193	1.10436	0.104827	0.0735974	1.08482	0.392299	0.480032	-0.120809	#VALUE!	0.519968	#DIV/0!	0.902519	1.26596	#DIV/0!	0	#VALUE!	-1.47567	#VALUE!	0.0963946	0.113057	-0.278852
WEST HAM UNITED FOOTBALL CLUB LIMITED	0	GB	0	1	42	1	0	8788000	30923	86	1	2	1.08401	88.8346	9.85209	0.914822	2.1515	1.49438	0.100038	-0.751301	-0.210212	#VALUE!	1.70144	34.1209	-1.4051	-1.28303	#DIV/0!	-0.0710897	#VALUE!	2.25097	#VALUE!	0.213533	0.0475117	-0.213287
WIGAN ATHLETIC A.F.C. LIMITED	1	GB	1	9	28	0	0	104000	18634	43	0	1	1.38629	448.567	3.29692	1.01594	0.516303	1.05907	0.353049	-2.28275	-0.116236	#VALUE!	1.48212	0.823108	-2.41429	-1.34189	#DIV/0!	-3.73485	#VALUE!	-0.599555	#VALUE!	0.0973099	-0.152996	-0.0998618
WOLVERHAMPTON WANDERERS FOOTBALL CLUB (1986) LIMITED	0	GB	1	1	32	0	1	256000	25682	25	-1	1	1.17865	183.619	0.177733	0.476412	0.555338	0.939534	0.63234	0.296621	0.0518722	#VALUE!	0.660942	15.5747	0.33147	1.08436	#DIV/0!	0.125162	#VALUE!	-0.488801	#VALUE!	0.143404	-0.1775	0.461548
ΑΕΚ ATHENS FC (Π.Α.Ε.)	0	GR	0	0	4	0	0	665000	6471	48	0	1	1.4816	n.d.	#VALUE!	#VALUE!	#VALUE!	#VALUE!	#VALUE!	#VALUE!	#VALUE!	#VALUE!	#VALUE!	#VALUE!	#VALUE!	#VALUE!	#VALUE!	#VALUE!	#VALUE!	#VALUE!	#VALUE!	#VALUE!	#VALUE!	#VALUE!
AFC AJAX N.V.	0	NL	1	8	35	0	1	851500	50490	76	0	1	3.68888	195.312	0.552842	0.0792318	0.0886972	1.00872	0.642243	#VALUE!	-0.00778872	0.893284	0.392463	#VALUE!	0.584424	0.588864	-0.00447341	#VALUE!	-0.0087192	-0.844923	0.0144637	0.142714	-0.0944287	-0.0219364
AGF (AARHUS ELITE A/S)	1	DK	1	3	13	0	1	264000	8042	41	0	1	1.63761	96.3251	0.78456	#VALUE!	#VALUE!	1.06848	0.614337	0.093528	-0.125284	#VALUE!	0.505155	1.25874	0.97401	0.779361	-0.120208	0.810995	#VALUE!	-0.537383	#VALUE!	-0.117376	-0.0577268	-0.259935
AJ AUXERRE (A J A FOOTBALL)	1	FR	1	3	22	1	0	35000	5621	49	0	2	0.881199	127.001	0.446211	0.244347	0.400361	1.21442	0.561196	0.276285	-0.130867	0.321235	0.446817	1.61365	0.452674	0.793234	#VALUE!	0.500554	-0.407387	-0.761169	-0.595693	0.367841	-0.284125	-0.522607
AS MONACO FOOTBALL CLUB SA	0	MC	0	1	2	1	1	38500	5294	76	1	2	1.08261	n.d.	#VALUE!	#VALUE!	#VALUE!	#VALUE!	#VALUE!	#VALUE!	#VALUE!	#VALUE!	#VALUE!	#VALUE!	#VALUE!	#VALUE!	#VALUE!	#VALUE!	#VALUE!	#VALUE!	#VALUE!	#VALUE!	#VALUE!	#VALUE!
ATHLETIC CLUB	0	ES	0	0	15	0	1	400000	34876	45	0	1	1.52243	274.424	1.51152	0.156301	0.193369	0.5041	0.327831	0.371151	0.400838	0.722827	0.628849	#DIV/0!	1.33509	1.81104	#VALUE!	0	0.554542	#VALUE!	#VALUE!	#VALUE!	#VALUE!	0.808921
BARNSLEY FC (OAKWELL HOLDINGS LIMITED)	1	GB	0	1	10	1	0	92000	10207	55	0	2	0.740775	50.0231	0.974954	1.86123	0.424808	1.09482	0.873961	-1.4086	-0.415458	#VALUE!	2.4086	#DIV/0!	-0.604905	-0.0894782	#VALUE!	0	#VALUE!	0.979748	#VALUE!	0.102865	-0.495326	-0.487586
BRØNDBYERNES I.F. FODBOLD A/S	1	DK	0	3	25	1	0	34513	9145	39	0	1	1.44036	97.3756	0.45388	#VALUE!	#VALUE!	1.31746	0.333908	0.374107	-0.0861358	#VALUE!	0.333997	1.14423	0.227558	1.00013	-0.16779	0.438281	#VALUE!	-0.8845	#VALUE!	0.323743	-0.608456	-0.568349
C.D. TENERIFE SAD	0	ES	0	25	12	0	1	203500			1	3	#NUM!	60.1632	7.19021	0.387679	3.42239	1.50841	0.0838902	-0.209125	-0.0575912	0.0979097	0.908311	3.01952	6.57864	9.99151	#VALUE!	3.28081	-0.588207	-1.50292	-0.790503	1.42059	0.69998	-0.0954781
CLUB BRUGGE	0	BE	0	2	11	0	1	118053	25502	46	0	1	2.53897	278.158	0.742925	0.577333	#VALUE!	#VALUE!	0.430894	0.1335	-0.184848	#VALUE!	0.759047	7.06404	1.32857	2.3619	#VALUE!	0.445948	#VALUE!	115.867	#VALUE!	33.0862	92.8357	-0.577429
CLUB DEPORTIVO MIRANDES SAD.	0	ES	0	5		0	1	36000			0	2	0.801361	79.3079	1.865	#VALUE!	#VALUE!	0.999415	0.526829	-1.99588	0.0020847	3.43556	0.982539	0.488015	56.2695	27.0983	#DIV/0!	115.303	0.0006068	-0.974622	1.22403	0.533869	0.926599	0.00212175
CLUB UNION DEPORTIVA LAS PALMAS, SA D	0	ES	1	14	13	0	1	379000	12026	66	0	2	0.97601	69.5635	0.907142	0.584262	2.60224	0.859351	0.199416	-0.0461331	0.0315788	0.214001	0.935138	8.42503	2.78897	12.3429	#VALUE!	1.71125	0.147563	-0.849454	-0.0574275	-0.181995	-0.0635262	0.174566
CORDOBA CLUB DE FUTBOL SAD	0	ES	0	34	11	0	1	326600	9527	54	0	2	0.817445	113.609	1.69996	0.128224	0.62786	0.872064	0.102393	0.423628	0.0261276	0.19938	0.514778	8.3576	0.35873	1.84989	#VALUE!	0.12694	0.131045	-0.411317	0.0581768	-0.0277399	-0.385222	0.150104
DEPORTIVO ALAVÉS, SOCIEDAD ANONIMA DEPORTIVA	0	ES	0	8	12	1	1	244600			1	3	#NUM!	281.667	2.27699	0.30744	0.55498	0.949745	0.202446	0.286087	0.0278397	0.47903	0.683045	22.1278	1.45436	2.5163	#VALUE!	0.0973896	0.0581168	-2.24902	-0.00778187	0.102628	0.0906361	0.0603942
FC GRONINGEN BEHEER B.V.	0	NL	0	1	14	1	1	198000	21063	43	0	1	1.88273	110.826	1.11698	0.786503	0.650456	1.20052	0.486191	-0.279587	-0.242462	1.20916	1.27678	455.663	-1.96206	-1.85635	#VALUE!	-0.0101235	-0.200522	-0.220356	0.056377	-0.273778	-0.269643	-0.446468
FC MIDTJYLLAND A/S	1	DK	1	1	19	1	0	46873	5746	47	0	1	1.76359	72.9417	1.52278	#VALUE!	#VALUE!	1.0112	0.421326	0.0869999	-0.0102803	#VALUE!	0.746652	4.4885	2.53244	2.28411	#VALUE!	0.656599	#VALUE!	-0.975982	#VALUE!	-0.308899	-0.487335	-0.0160232
FC NORDSJÆLLAND A/S	1	DK	1	2	12	1	0	18779	5874	60	0	1	2.74084	93.3037	0.53219	#VALUE!	#VALUE!	0.794538	0.846473	0.53578	0.232947	#VALUE!	0.450491	32.814	0.819794	0.27939	#VALUE!	0.0249834	#VALUE!	-0.62807	#VALUE!	0.229273	0.83103	0.517104
FEYENOORD ROTTERDAM N.V.	0	NL	0	2	25	0	1	620000	45147	69	0	1	2.63906	136.207	3.14914	#VALUE!	#VALUE!	0.929153	0.388113	-0.400983	0.207218	2.92485	1.40098	#DIV/0!	-3.04806	-1.52597	#VALUE!	0	0.0708473	0.0429688	0.167402	-0.00521135	-0.200017	0.169542
FOOTBALL CLUB SOCHAUX-MONTBELIARD SA	1	FR	0	2	20	1	1	4000	13497	41	0	1	1.3173	n.d.	0.595308	0.0942728	0.0655115	1.10183	0.60265	0.42248	-0.146529	1.1532	0.418737	2.63716	0.617211	0.683597	#VALUE!	0.273169	-0.127063	-0.798563	-0.0710816	-0.159234	-0.424363	-0.408431
GETAFE CLUB DE FUTBOL SAD	0	ES	0	3	15	0	0	176600	8533	47	0	1	1.66771	453.166	1.51796	0.34271	0.454296	1.09313	0.535968	-0.0121784	-0.0702541	0.63784	0.98683	38.9301	61.7733	35.233	#VALUE!	1.92468	-0.110144	4.37396	0.242776	0.00724964	0.110571	-0.0863522
GKS GIEKSA KATOWICE S.A.	1	PL	1	2	10	1	0			50	0	2	0.81093	n.d.	7.85141	1.65306	4.66004	4.42521	0.217254	-0.839703	-1.21503	0.231911	1.8397	#DIV/0!	-2.03137	-0.93217	-0.379998	0	-5.2392	-0.0271992	-0.224531	-0.0319871	0.259647	-0.712312
GÓRNICZY KLUB SPORTOWY CZARNI	0	PL	0	0	1	0	0						#DIV/0!	n.d.	#VALUE!	#VALUE!	#VALUE!	#VALUE!	#VALUE!	#VALUE!	#VALUE!	#VALUE!	#VALUE!	#VALUE!	#VALUE!	#VALUE!	#VALUE!	#VALUE!	#VALUE!	#VALUE!	#VALUE!	#VALUE!	#VALUE!	#VALUE!
GRANADA CLUB DE FUTBOL SAD	0	ES	1	1	10	0	1	234700	20447	42	0	1	1.35239	210.966	1.13139	0.496294	0.772211	1.00876	0.37328	-0.00825584	-0.00563039	0.635831	0.897947	8.14029	4.13828	6.14112	#VALUE!	1.0809	-0.00885517	0.518535	0.0417084	0.323126	0.207859	-0.0133319
HAMBURGER SPORT - VEREIN E.V.	1	DE	0	0	8	1	1	1787408	52916	48	0	1	1.83828	252.972	1.35684	0.789533	0.713141	1.1296	0.26774	#VALUE!	-0.143482	0.982367	0.962637	#VALUE!	9.72292	19.5983	#VALUE!	#VALUE!	-0.146057	8.8537	0.0109038	0.0834534	-0.171409	-0.394961
KONINKLIJKE VOETBALVERENIGING OOSTENDE	1	BE	1	2	16	1	0	70600	2506	77	1	2	1.11803	69.0679	3.37925	0.360096	#VALUE!	#VALUE!	0.356786	-0.77516	-0.385157	#VALUE!	1.20567	2.1171	-5.86216	-3.12741	#VALUE!	-2.76895	#VALUE!	2.36497	#VALUE!	0.00696907	0.219474	-0.319455
LECHIA GDAŃSK S.A.	0	PL	1	1	7	0	1	463000	12558	38	0	1	1.68176	n.d.	5.03626	0.291265	0.0660665	1.07838	0.618233	-2.77582	-0.345566	4.26818	3.52674	14.1587	-1.23226	-0.151091	#VALUE!	-0.0985804	-0.0809633	1.07918	-0.0135998	-0.1016	2.29765	-0.110987
LEVANTE UNION DEPORTIVA SOCIEDAD ANONIMA DEPORTIVA	0	ES	0	2	12	0	0	790200	14251	46	0	1	1.59109	143.886	2.03632	0.585375	1.48468	0.848525	0.225599	0.0518479	0.059723	0.352105	0.857868	9.50185	3.23215	5.44845	#VALUE!	0.635214	0.169617	0.824882	0.552605	0.0928758	1.80125	0.130004
LUDOWY KLUB SPORTOWY COSMOS W NOWOTAŃCU	0	PL	0	0	1	0	0						#DIV/0!	n.d.	#VALUE!	#VALUE!	#VALUE!	#VALUE!	#VALUE!	#VALUE!	#VALUE!	#VALUE!	#VALUE!	#VALUE!	#VALUE!	#VALUE!	#VALUE!	#VALUE!	#VALUE!	#VALUE!	#VALUE!	#VALUE!	#VALUE!	#VALUE!
MILTON KEYNES DONS LIMITED	1	GB	1	1	20	1	0	230000	8612		0	3	#NUM!	73.3247	5.69182	4.28206	1.92592	1.44731	0.916597	-5.14669	-0.994552	#VALUE!	5.30847	6.333	-1.21089	-0.019358	#VALUE!	-0.194553	#VALUE!	0.190174	#VALUE!	-0.409623	0.0317154	-0.190633
PEC ZWOLLE B.V.	0	NL	0	1	16	0	1	123500	10783	39	0	1	1.51413	n.d.	#VALUE!	#VALUE!	#VALUE!	#VALUE!	#VALUE!	#VALUE!	#VALUE!	#VALUE!	#VALUE!	#VALUE!	#VALUE!	#VALUE!	#VALUE!	#VALUE!	#VALUE!	#VALUE!	#VALUE!	#VALUE!	#VALUE!	#VALUE!
PRESTON NORTH END FOOTBALL CLUB,LIMITED(THE)	1	GB	0	1	22	0	0						#NUM!	86.3868	3.32483	0.96057	0.253993	1.48181	0.756711	-2.19883	-1.82215	#VALUE!	3.0604	22.1091	-1.22109	-0.118078	#VALUE!	-0.0671824	#VALUE!	-1.07427	#VALUE!	0.519959	0.682253	-0.724241
PSV N.V.	0	NL	0	0	24	0	1	221400	33082	69	0	1	3.02042	204.269	0.95037	0.292064	0.495448	0.967398	0.345119	#VALUE!	0.0192188	0.486787	0.814996	#VALUE!	1.77288	3.53982	#VALUE!	#VALUE!	0.0394809	-0.937114	-0.383447	0.106119	0.379943	0.0585955
RAYO VALLECANO DE MADRID, SAD	0	ES	0	13	10	1	0	3165500	9612	53	0	1	1.85238	112.306	4.67737	0.0169626	0.0248604	0.822048	0.458837	-1.38315	0.121419	0.647349	2.18191	10.8422	-1.81584	-0.457873	#VALUE!	-0.170268	0.187563	1.61985	0.0521267	0.0602174	0.00638158	0.0565752
REAL CLUB DEPORTIVO DE LA CORUÑA, SAD	0	ES	0	2	12	0	1	244000	29442	35	-1	1	1.1827	358.487	0.330152	2.71654	5.16755	0.857166	0.562141	-1.9161	0.0750866	0.495803	2.78894	21.9338	-0.103744	-0.244758	#VALUE!	-0.071077	0.151444	1.28755	0.948512	-0.476645	-0.583515	0.404578
REAL RACING CLUB DE SANTANDER, SAD	0	ES	1	20	37	0	1	172600	9005	46	-1	2	0.729961	n.d.	#VALUE!	#VALUE!	#VALUE!	#VALUE!	#VALUE!	#VALUE!	#VALUE!	#VALUE!	#VALUE!	#VALUE!	#VALUE!	#VALUE!	#VALUE!	#VALUE!	#VALUE!	#VALUE!	#VALUE!	#VALUE!	#VALUE!	#VALUE!
REAL SOCIEDAD DE FUTBOL SAD	0	ES	0	8	22	0	1	186000	23727	66	0	1	2.46385	166.561	3.22852	0.504287	0.719278	0.979936	0.118595	-0.19452	0.014067	0.657097	1.07738	9.19722	-4.94825	-11.3909	#VALUE!	-1.51388	0.0214077	0.194109	0.189489	-0.10809	-0.063747	0.0367392
REAL SPORTING DE GIJON, SA D	0	ES	0	19	18	0	1	273400	15725	56	0	2	0.889262	51.6318	1.82495	1.24874	1.48374	0.914786	0.293965	-1.11891	0.0717174	0.533182	1.73636	4.53894	-0.728543	-0.958812	#VALUE!	-0.519509	0.134508	-0.436939	-0.655205	-0.223527	-0.459992	0.133683
REAL VALLADOLID CLUB DE FUTBOL SA D	0	ES	1	8	21	0	1	301800	16283	43	0	1	1.40399	201.057	2.49057	1.15543	1.87203	0.651981	0.283769	-0.888284	0.214799	0.509868	1.83871	37.0906	-0.842657	-0.853968	#VALUE!	-0.0591068	0.421283	-1.19066	5.04079	0.0249438	-0.128106	0.303926
REIAL CLUB DEPORTIU ESPANYOL DE BARCELONA S.A.D.	0	ES	1	28	48	0	0	1608700	21264	44	0	1	1.4604	141.886	1.54916	0.235447	0.954799	0.907313	0.23544	-0.0593329	0.0228559	0.235548	0.937867	7.72122	5.87019	12.3052	#VALUE!	1.95493	0.0970332	-0.0926084	0.149521	-0.0898612	-0.314353	0.0626647
RODA JC (HOLDING RODA KERKRADE N.V.)	0	NL	1	1	21	1	1	46600	13496	33	0	1	1.23474	n.d.	#VALUE!	#VALUE!	#VALUE!	#VALUE!	#VALUE!	#VALUE!	#VALUE!	#VALUE!	#VALUE!	#VALUE!	#VALUE!	#VALUE!	#VALUE!	#VALUE!	#VALUE!	#VALUE!	#VALUE!	#VALUE!	#VALUE!	#VALUE!
ROSENBORG BALLKLUB	0	NO	0	0	15	0	1	190000	13450	62	0	1	2.8622	n.d.	0.890142	0.3587	0.878877	1.03596	0.167726	0.549626	-0.0146753	0.31374	0.450378	#DIV/0!	0.271639	1.51425	#VALUE!	0	-0.0467754	-1.49591	-0.271681	-0.117238	0.190865	-0.0982944
ROTHERHAM UNITED FOOTBALL CLUB (RUFC) LIMITED	1	GB	1	4	12	1	0	258000	7954		0	3	#NUM!	n.d.	0.981037	#VALUE!	#VALUE!	#VALUE!	0.906126	-0.345344	#VALUE!	#VALUE!	0.888943	1.94772	8.00439	0.845276	#VALUE!	4.10962	#VALUE!	#VALUE!	#VALUE!	-0.256544	-0.0904097	#VALUE!
ROYAL ANTWERP FOOTBALL CLUB	1	BE	0	1	11	1	0	517042	4934	45	0	2	0.852777	46.441	0.353574	0.831274	#VALUE!	#VALUE!	0.895932	-0.102435	-0.0357464	#VALUE!	1.09641	181.936	-3.28579	-1.07945	#VALUE!	-0.0625083	#VALUE!	-0.402987	#VALUE!	0.0894901	0.449126	-0.112844
ROYAL SPORTING CLUB ANDERLECHT	0	BE	1	4	16	0	1	117412	21100	49	0	1	3.58352	202.741	1.74126	0.544087	0.324509	0.987704	0.441731	-0.00311713	0.0206162	1.33134	0.894424	8.22886	7.28543	5.28782	#VALUE!	1.02952	0.0154853	-0.303767	0.112434	0.335906	0.421189	0.0268031
RUCH CHORZÓW S.A.	1	PL	0	2	4	0	1	112000	4800	31	0	1	1.20397	215.447	7.63379	0.477439	0.685091	2.01967	0.227714	-1.62816	-0.710605	0.636668	1.74972	1.99186	-2.31861	-1.03009	-2.45171	-1.17168	-1.11613	38.5623	-0.305176	0.0428171	0.994924	-0.408789
S A S P NANCY LORRAINE	1	FR	0	2	13	1	0	104300	15602	38	-1	1	1.18717	n.d.	1.59857	0.629085	0.452659	1.29444	0.542738	-0.693601	-0.409196	1.2742	1.30844	3.39713	-2.81287	-1.4825	#VALUE!	-1.24873	-0.32114	-0.0377591	-0.166447	-0.300339	-0.356629	-0.471639
SOCIEDAD DEPORTIVA EIBAR, SA D	0	ES	0	9	15	0	0	27000			1	3	#NUM!	35.3234	0.488216	0.227511	0.318571	0.802689	0.27721	0.368861	0.140912	0.558489	0.482695	3.25169	0.261621	1.39722	#VALUE!	0.286957	0.252309	-1.7489	0.711943	-0.169825	2.29806	1.04118
SOCIEDAD DEPORTIVA PONFERRADINA SA DEPORTIVA	0	ES	0			0	1	75000			1	2	0.952658	74.2178	0.628431	#VALUE!	#VALUE!	0.947767	0.425397	-0.199009	0.0867251	1.601	0.633329	1.11959	0.729081	1.56708	#DIV/0!	1.54275	0.0541692	-1.30961	2.28362	0.373418	0.643475	0.324409
SPORT LISBOA E BENFICA - FUTEBOL, SAD	0	PT	1	13	15	0	1	546000	42366	77	0	1	3.02042	n.d.	2.60631	#VALUE!	#VALUE!	#VALUE!	0.247073	-0.280025	#VALUE!	0.172248	1.01906	3.90504	-33.7787	-39.4952	#VALUE!	-13.6888	#VALUE!	#VALUE!	9.2865	0.0576181	9.14754	#VALUE!
SPORTING CLUBE DE BRAGA - FUTEBOL, SAD	1	PT	0	8	20	0	0	182000	12061	52	0	1	2.37491	159.494	0.924188	0.136127	0.677058	0.186476	0.54558	0.235256	0.163565	0.201057	0.604667	3.77735	1.27543	1.14946	5.19553	0.404917	0.813524	0.10143	-0.121128	-0.032776	-0.314374	0.324392
SPORTSKLUBBEN BRANN	0	NO	0	0	18	0	1	278000	12321	39	0	1	1.63413	n.d.	4.28096	0.652745	1.31619	0.933267	0.0427302	0.123305	0.0330951	0.419635	0.876695	#DIV/0!	1.48353	7.76346	#VALUE!	0	0.0788664	-0.537114	-0.242643	-0.194623	-0.273834	0.18092
STANDARD DE LIEGE	1	BE	0	1	13	1	1	196970	22225	42	0	1	2.27727	176.137	0.375639	0.277677	0.562786	1.32354	0.422097	0.272234	-0.159634	0.390603	0.514793	2.41717	0.32678	1.19105	#VALUE!	0.438933	-0.408686	1.23261	-0.0978036	-0.294811	-0.0690173	-1.0068
STRØMSGODSET IF (FOTBALL AS)	0	NO	0	1	11	1	1	62500	6101	63	0	1	3.52636	n.d.	0.763301	0.0972045	0.0368291	1.00278	0.860796	0.199012	-0.00732478	2.48858	0.657046	4.56466	1.91584	0.405898	#VALUE!	0.419712	-0.00294336	-1.06623	0.0959455	0.505206	0.644204	-0.011148
THE HUDDERSFIELD TOWN ASSOCIATION FOOTBALL CLUB LIMITED	1	GB	0	1	19	1	0	165000	14978	58	0	2	0.767255	70.673	1.18912	2.57021	2.80658	1.94092	0.540945	-1.89451	-0.861678	#VALUE!	2.846	58.664	-0.348457	-0.248675	#VALUE!	-0.0262804	#VALUE!	0.291756	#VALUE!	0.779206	0.179283	-1.33957
TRAPANI CALCIO S.R.L.	0	IT	0	2	2	1	1				1	3	#NUM!	59.607	1.32805	0.327645	0.196024	0.962426	0.573607	-0.13621	0.0628041	0.199711	0.925865	4.40167	10.2756	5.75161	#VALUE!	2.83733	0.314475	0.856248	0.252773	1.60693	4.00137	0.0824441
UNION DEPORTIVA ALMERIA, SA D	0	ES	0	2	12	0	1	194500	7735	74	1	2	1.05416	85.7719	1.13595	#VALUE!	#VALUE!	1.2104	0.62466	-0.134517	-0.0938592	0.285906	0.851432	3.00769	4.77613	2.52638	#VALUE!	1.90542	-0.328287	-15.8702	0.356163	-0.343117	-0.269129	-0.132274
VAFC-VALENCIENNES SPORT DEVELOPPEMENT	1	FR	1	6	20	1	0	44000	15468	48	0	1	1.55335	245.409	1.81722	0.562288	0.467242	1.22308	0.492234	-0.165749	-0.268465	1.16477	1.09632	15.7912	-9.28643	-5.2715	#VALUE!	-0.720766	-0.230488	-0.00155745	-0.0767267	0.226683	0.227193	-0.30013
WILLEN II (OPTISPORT HOLDING B.V.)	0	NL	0	0	2	0	0	211000	11313	23	-1	1	1.15268	36.6665	2.69894	#VALUE!	#VALUE!	0.974899	0.23288	0.094838	0.0177594	0.707531	0.905162	#DIV/0!	6.62741	8.08874	#VALUE!	0	0.0251006	#VALUE!	#VALUE!	#VALUE!	#VALUE!	0.0282555
