# Supplementary material for: Why do football clubs fail financially? A financial distress prediction model for European professional football industry
Source: PLoS One. 2019 Dec 26;14(12):e0225989. doi: 10.1371/journal.pone.0225989 (PMC6932787; doi:10.1371/journal.pone.0225989)
Supplement: S3 File — Variables of financially distressed /non-financially distressed European football clubs in t-3. (XLSX) [file pone.0225989.s008.xlsx]

## Sheet: t-3
Club	Dependent Variable-Financial Distress	ISO Code	I1	I2	I3	I4	P1	P2	P3	P4	P5	P6	P7	P8	F1	F2	F3	F4	F5	F6	F7	F8	F9	F10	F11	F12	F13	F14	F15	F16	F17	F18	F19	F20
(OLYMPIACOS F.C.) Π.Α.Ε. ΟΛΥΜΠΙΑΚΟΣ	0	GR	1	3	13	1	1	665000	22099	73	0	1	2.89037	n.d.	#VALUE!	#VALUE!	#VALUE!	#VALUE!	#VALUE!	#VALUE!	#VALUE!	#VALUE!	#VALUE!	#VALUE!	#VALUE!	#VALUE!	#VALUE!	#VALUE!	#VALUE!	#VALUE!	#VALUE!	#VALUE!	#VALUE!	#VALUE!
1. FC KÖLN GMBH & CO. KGAA	0	DE	0	2	13	0	0	1060582	47782	44	0	1	1.54756	195.854	0.817385	0.629229	0.386879	1.07051	0.576761	-0.0547899	-0.114685	1.54063	0.999953	18.235	10017.4	8993.31	#DIV/0!	1165.22	-0.0744404	-7.60464	-0.0421783	0.0597757	-0.0678881	-0.243268
1. FUSSBALLCLUB HEIDENHEIM 1846 E.V.	0	DE	0	0	6	0	0	48048			0	3	#NUM!	n.d.	#VALUE!	#VALUE!	#VALUE!	#VALUE!	#VALUE!	#VALUE!	#VALUE!	#VALUE!	#VALUE!	#VALUE!	#VALUE!	#VALUE!	#VALUE!	#VALUE!	#VALUE!	#VALUE!	#VALUE!	#VALUE!	#VALUE!	#VALUE!
1. FUßBALL-CLUB KAISERSLAUTERN E.V. (1.FCK)	0	DE	0	0	11	0	1	98520	46392	46	0	1	1.83828	n.d.	#VALUE!	#VALUE!	#VALUE!	#VALUE!	#VALUE!	#VALUE!	#VALUE!	#VALUE!	#VALUE!	#VALUE!	#VALUE!	#VALUE!	#VALUE!	#VALUE!	#VALUE!	#VALUE!	#VALUE!	#VALUE!	#VALUE!	#VALUE!
1. FUßBALLCLUB UNION BERLIN E.V.	0	DE	0	0	3	0	0	3670622	14272	42	0	2	0.822359	348.646	0.214893	0.815401	1.26201	0.993944	0.859499	#VALUE!	0.00391298	0.544513	1	#VALUE!	#DIV/0!	#DIV/0!	#DIV/0!	#VALUE!	0.00718621	-0.942879	0.0173875	-0.0187458	2.57071	0.0211856
1. FUßBALL-CLUB-NÜRNBERG VEREIN FÜR LEIBESÜBUNGEN E.V. (1. FCN)	0	DE	0	0	13	0	1	509975	42020	47	0	1	1.96944	n.d.	#VALUE!	#VALUE!	#VALUE!	#VALUE!	#VALUE!	#VALUE!	#VALUE!	#VALUE!	#VALUE!	#VALUE!	#VALUE!	#VALUE!	#VALUE!	#VALUE!	#VALUE!	#VALUE!	#VALUE!	#VALUE!	#VALUE!	#VALUE!
1.FUSSBALL- UND SPORTVEREIN MAINZ 05	0	DE	0	0	14	0	1	209779	20182	58	0	1	2.12823	n.d.	#VALUE!	#VALUE!	#VALUE!	#VALUE!	#VALUE!	#VALUE!	#VALUE!	#VALUE!	#VALUE!	#VALUE!	#VALUE!	#VALUE!	#VALUE!	#VALUE!	#VALUE!	#VALUE!	#VALUE!	#VALUE!	#VALUE!	#VALUE!
A. C. CHIEVO - VERONA S.R.L.	0	IT	0	5	6	0	1	260000	13148	46	0	1	1.59109	291.124	1.69537	0.313329	0.569075	0.992819	0.439618	0.00730301	0.00395361	0.0294171	0.990969	573.582	82.5312	62.0531	#DIV/0!	0.191313	0.134398	-10.0881	-0.432408	0.324686	0.299853	0.00530463
A.C. CESENA S.P.A.	0	IT	1	2	17	1	1	97000			1		#NUM!	263.359	1.62102	0.684751	1.09392	0.938177	0.590913	-0.0331749	0.0386988	0.0514811	0.993331	24.9309	143.642	61.3458	#DIV/0!	5.97483	0.751708	-3.37818	1.84933	0.842638	1.19596	0.0404004
A.S. ROMA SPA	1	IT	1	2	31	1	1	2877000	34649	63	0	1	2.10006	n.d.	#VALUE!	#VALUE!	#VALUE!	#VALUE!	#VALUE!	#VALUE!	#VALUE!	#VALUE!	#VALUE!	#VALUE!	#VALUE!	#VALUE!	#VALUE!	#VALUE!	#VALUE!	#VALUE!	#VALUE!	#VALUE!	#VALUE!	#VALUE!
AALBORG BOLDSPILKLUB A/S	0	DK	1	9	15	0	1	104000	6992	35	0	1	1.36098	n.d.	#VALUE!	#VALUE!	#VALUE!	#VALUE!	#VALUE!	#VALUE!	#VALUE!	#VALUE!	#VALUE!	#VALUE!	#VALUE!	#VALUE!	#VALUE!	#VALUE!	#VALUE!	#VALUE!	#VALUE!	#VALUE!	#VALUE!	#VALUE!
ABERDEEN FOOTBALL CLUB PLC	0	GB	0	1	32	0	1	196000	9611	38	0	1	0.893818	50.8194	3.89086	0.749853	2.22353	1.24645	0.1528	0.00958105	-0.0831111	#VALUE!	0.964026	36.5257	16.5264	23.5503	#DIV/0!	0.733668	#VALUE!	#DIV/0!	#VALUE!	#DIV/0!	-0.0875886	-0.139795
AC SPARTA PRAGUE	0	CZ	0	1	8	1	1	1280508	8664	68	0	1	2.83321	8.72597	1.15583	0.638411	0.147385	0.999266	0.638435	-0.0888369	0.00318022	4.29828	0.739132	2.11359	2.82872	1.38601	#DIV/0!	1.34054	0.000739882	#DIV/0!	#DIV/0!	#DIV/0!	#DIV/0!	0.0043097
ACF FIORENTINA S.P.A. IN BREVE FIORENTINA S.P.A.	1	IT	0	3	16	1	1	383000	22821	51	0	1	1.75402	438.742	1.66935	0.0832244	0.19476	1.74202	0.381903	0.274647	-0.317078	0.048042	0.677574	14.1814	1.97728	1.91702	#DIV/0!	0.148186	-6.60002	0.425443	-0.31879	-0.119688	0.133001	-0.497356
AFC BOURNEMOUTH LIMITED	1	GB	1	2	22	1	1	185000	7103		0	3	#NUM!	n.d.	2.61585	0	#VALUE!	#VALUE!	0.454788	-0.304855	#VALUE!	#VALUE!	1.22489	15.3179	-5.28994	-2.42434	#VALUE!	-0.355572	#VALUE!	#VALUE!	#VALUE!	0.465	-0.0629801	#VALUE!
AGRUPACION DEPORTIVA ALCORCON SAD.	0	ES	0	2		0	0	167000			0	2	0.90937	n.d.	#VALUE!	#VALUE!	#VALUE!	#VALUE!	#VALUE!	#VALUE!	#VALUE!	#VALUE!	#VALUE!	#VALUE!	#VALUE!	#VALUE!	#VALUE!	#VALUE!	#VALUE!	#VALUE!	#VALUE!	#VALUE!	#VALUE!	#VALUE!
AIK FOTBOLL AB	0	SE	1	11	31	0	1			58	0	1	2.8622	106.923	0.721061	0.0980259	0.0663335	0.92898	0.793088	0.377806	0.104951	1.45208	0.622194	#DIV/0!	1.51365	0.547702	#DIV/0!	0	0.0722764	#DIV/0!	#DIV/0!	#DIV/0!	-0.1522	0.183524
ANGERS SCO	0	FR	1	3	7	0	0	151000	6485	51	0	2	0.842679	175.317	1.40465	0.309031	0.098407	1.17864	0.872378	-0.34155	-0.560989	2.92719	1.23199	11.2449	-5.28206	-0.550116	#DIV/0!	-0.472261	-0.191647	3.06646	0.143464	0.0642391	0.297369	-0.457805
APOEL F.C.(ΑΠΟΕΛ ΠΟΔΟΣΦΑΙΡΟ (ΔΗΜΟΣΙΑ) ΛΙΜΙΤΕΔ)	0	CY	1	5	35	0	1	55014	10070	74	0	1	3.4012	n.d.	#VALUE!	#VALUE!	#VALUE!	#VALUE!	#VALUE!	#VALUE!	#VALUE!	#VALUE!	#VALUE!	#VALUE!	#VALUE!	#VALUE!	#VALUE!	#VALUE!	#VALUE!	#VALUE!	#VALUE!	#VALUE!	#VALUE!	#VALUE!
ARSENAL HOLDINGS PLC	0	GB	1	2	21	1	1	8788000	60025	68	0	1	2.50553	314.356	0.584107	0.37628	1.04962	0.914327	0.314691	0.375597	0.0307131	#VALUE!	0.624316	7182.1	0.489276	1.82416	#DIV/0!	0.000231382	#VALUE!	-0.403296	#VALUE!	-0.0624143	#VALUE!	0.167089
ASM CLERMONT AUVERGNE	0	FR	0	1	17	0							#DIV/0!	171.839	0.907908	0.116433	0.100374	0.973611	0.3016	0.0196747	0.0306113	1.08025	0.602143	1.59221	0.688252	1.7554	#DIV/0!	0.950548	0.0283373	2.83675	0.0344476	0.34897	-0.987731	0.111791
ASSOCIAZIONE CALCIO MILAN S.P.A. O IN FORMA ABBREVIATA A.C. MILAN S.P.A.	1	IT	1	1	10	1	1	1368500	53916	82	0	1	3.78419	n.s.	3.27133	0.856659	1.16792	1.27829	0.356599	-0.280548	-0.20412	0.0806117	1.21193	17.6621	-5.50442	-3.03591	#DIV/0!	-0.323773	-2.53214	-0.0379133	-0.00684166	-0.044929	#VALUE!	-0.174977
ASSOCIAZIONE CALCISTICA PERUGIA CALCIO S.R.L.	1	IT	0	1	3	1	1				0	3	#NUM!	n.d.	#VALUE!	#VALUE!	#VALUE!	#VALUE!	#VALUE!	#VALUE!	#VALUE!	#VALUE!	#VALUE!	#VALUE!	#VALUE!	#VALUE!	#VALUE!	#VALUE!	#VALUE!	#VALUE!	#VALUE!	#VALUE!	#VALUE!	#VALUE!
ASTERAS TRIPOLI FC (ΑΣΤΕΡΑΣ ΤΡΙΠΟΛΗΣ Π.Α.Ε.)	0	GR	0	0	3	0	1	47000	2469	31	0	1	0.836248	n.d.	2.29143	0.591354	0.57944	1.18816	0.34872	-0.357029	-0.192029	0.678979	0.983683	2.63478	48.9733	39.9157	#DIV/0!	22.8816	-0.28282	0.240484	-0.00176409	-0.173051	#DIV/0!	-0.240316
ASTON VILLA LIMITED	1	GB	1	1	30	1	1	1124000	37194	48	0	1	1.79176	n.d.	0.027983	0.0213828	4.23201	12.6032	0.790809	0.175215	-0.0586268	#VALUE!	0.0420718	0.0537512	0.0231011	0.218379	#DIV/0!	0.817089	#VALUE!	#DIV/0!	#VALUE!	#DIV/0!	#DIV/0!	-2.6493
ATALANTA BERGAMASCA CALCIO S.P.A.	0	IT	0	165	15	1	0	119800	18019	79	1	2	1.11436	n.d.	#VALUE!	#VALUE!	#VALUE!	#VALUE!	#VALUE!	#VALUE!	#VALUE!	#VALUE!	#VALUE!	#VALUE!	#VALUE!	#VALUE!	#VALUE!	#VALUE!	#VALUE!	#VALUE!	#VALUE!	#VALUE!	#VALUE!	#VALUE!
BAYER 04 LEVERKUSEN FUßBALL GMBH	0	DE	0	2	11	1	1	163487	28633	68	0	1	2.97041	n.d.	#VALUE!	#VALUE!	#VALUE!	#VALUE!	#VALUE!	#VALUE!	#VALUE!	#VALUE!	#VALUE!	#VALUE!	#VALUE!	#VALUE!	#VALUE!	#VALUE!	#VALUE!	#VALUE!	#VALUE!	#VALUE!	#VALUE!	#VALUE!
BESIKTAS FUTBOL YATIRIMLARI SANAYI VE TICARET A S	0	TR	1	5	59	0	0	14700000		54	0	1	1.56862	n.d.	#VALUE!	#VALUE!	#VALUE!	#VALUE!	#VALUE!	#VALUE!	#VALUE!	#VALUE!	#VALUE!	#VALUE!	#VALUE!	#VALUE!	#VALUE!	#VALUE!	#VALUE!	#VALUE!	#VALUE!	#VALUE!	#VALUE!	#VALUE!
BIRMINGHAM CITY FOOTBALL CLUB PLC	1	GB	1	3	38	1	0	112400	25462	39	-1	1	1.25276	288.665	10.2584	1.1545	0.683026	1.2029	0.132849	-0.54999	-0.34296	#VALUE!	1.52928	73.838	-2.57486	-1.63836	#DIV/0!	-0.0391311	#VALUE!	-12.3131	#VALUE!	-0.339102	0.314056	-0.251655
BLACKPOOL FOOTBALL CLUB (PROPERTIES) LIMITED	0	GB	1	9	9	1	0	142000	15780	39	0	1	1.21444	222.437	1.19577	0.269798	0.188549	0.603399	0.392954	0.211329	0.567505	#VALUE!	0.743051	16.2877	1.82869	2.36251	#DIV/0!	0.177546	#VALUE!	-3.96315	#VALUE!	0.906944	-0.153305	1.20776
BOLOGNA FOOTBALL CLUB 1909 - S.P.A., IN FORMA ABBREVIATA BFC S.P .A.	1	IT	1	8	21	1	1	388000	19861	42	0	1	1.30495	304.229	1.27858	0.235693	0.433295	1.0296	0.399437	0.00926892	-0.0161035	0.0511477	0.822278	4.88134	2.87365	3.37922	#DIV/0!	0.947846	-0.314844	-0.876192	-0.026142	0.911932	0.0629036	-0.0315316
BOLTON WANDERERS F.C. (BURNDEN LEISURE LIMITED)	1	GB	1	10	38	0	0	130000	22870	46	0	1	1.43848	237.915	19.929	1.52644	1.71313	1.32052	0.094926	-1.08328	-0.285594	#VALUE!	2.08328	#DIV/0!	-1.74635	-0.835493	#DIV/0!	0	#VALUE!	#DIV/0!	#VALUE!	#DIV/0!	#DIV/0!	-0.150965
BORUSSIA DORTMUND GMBH & CO. KOMMANDITGESELLSCHAFT AUF AKTIEN	0	DE	1	20	14	0	1	586181	79151	68	0	1	3.63759	170.947	3.00736	0.353017	0.502442	0.904304	0.140371	0.0285397	0.0672361	0.683177	0.695002	2.51395	1.3841	2.81847	7.39851	0.906427	0.0984169	-30.3465	0.375297	0.030512	0.163049	0.159272
BORUSSIA VFL 1900 MÖNCHENGLADBACH GMBH	0	DE	0	1	13	0	1	259996	45189	36	0	1	1.1977	195.169	1.68246	0.651487	0.935845	1.02955	0.160966	0.0853432	-0.0205728	0.655283	0.891916	39.2211	2.50564	7.7628	#DIV/0!	0.210399	-0.0313952	-5.56279	0.104501	-0.0491329	0.0486006	-0.075965
BRENTFORD FC LIMITED	1	GB	0	2	44	1	0	28000	5172		0	3	#NUM!	53.9556	3.32692	0.867585	2.83464	2.1638	0.039801	-0.404229	-0.3562	#VALUE!	0.973689	2.26055	4.99639	36.231	#DIV/0!	16.2527	#VALUE!	1.13331	#VALUE!	-0.0376011	-0.383796	-2.69003
BRIGHTON AND HOVE ALBION FOOTBALL CLUB,LIMITED(THE)	1	GB	1	6	37	1	1	289000	7352		1	3	#NUM!	66.4265	1.41212	5.28007	5.20369	2.10093	0.618188	-4.88561	-1.11709	#VALUE!	5.86806	331.238	-0.179329	-0.0784348	#DIV/0!	-0.00363926	#VALUE!	0.142538	#VALUE!	1.32801	0.81476	-1.27967
BRISTOL CITY FOOTBALL CLUB LIMITED	1	GB	1	1	28	1	0	430000	14605	60	0	2	0.826679	180.464	23.9347	7.70972	4.30397	2.07449	0.182122	-7.26947	-1.92474	#VALUE!	8.26947	#DIV/0!	-0.599637	-0.112509	#DIV/0!	0	#VALUE!	0.144404	#VALUE!	0.0283943	0.704646	-0.44155
BRISTOL ROVERS (1883) LIMITED	1	GB	0	24	25	0	0				0	3	#NUM!	33.8077	8.00953	1.68004	1.26422	1.44069	0.22784	-1.31721	-0.585643	#VALUE!	2.16702	14.4285	-1.56371	-0.66165	#DIV/0!	-0.128696	#VALUE!	#DIV/0!	#VALUE!	#DIV/0!	0.130211	-0.32092
CALCIO CATANIA S.P.A.	1	IT	1	2	15	1	0	313000	13205	46	0	1	1.4604	306.206	1.30582	0.562878	1.12903	0.815274	0.333482	0.0865517	0.0920947	0.0386476	0.769174	5.33133	1.88656	2.88754	#DIV/0!	0.625035	2.38294	1.44608	-0.276731	0.553294	0.513405	0.211485
CARDIFF CITY FOOTBALL CLUB (HOLDINGS) LIMITED	1	GB	0	1	31	0	1	347000	23194	80	0	2	1.05605	155.886	28.7134	1.10289	3.70358	1.65442	0.0257325	-0.33441	-0.19488	#VALUE!	1.29676	34.4459	-2.48974	-3.28297	#DIV/0!	-0.126856	#VALUE!	#DIV/0!	#VALUE!	#DIV/0!	0.426616	-0.263755
CELTIC PLC	0	GB	1	12	39	0	1	607000	48500	92	0	1	2.0149	75.9956	1.48506	0.232511	0.36996	0.984303	0.226066	0.188207	0.00986535	#VALUE!	0.521644	1.79785	0.701822	1.6179	0.45348	0.606555	#VALUE!	#DIV/0!	#VALUE!	#DIV/0!	-0.102142	0.0293856
CFC 2001 LTD	0	GB	0	10	17	0							#NUM!	13.6575	9.93324	0.555824	1.49052	0.941076	0.0467486	-0.118145	0.0219731	#VALUE!	0.799758	2.5114	2.31828	4.75898	#DIV/0!	1.58983	#VALUE!	#VALUE!	#VALUE!	-0.0957141	0.16565	0.0473186
CHELSEA FOOTBALL CLUB LIMITED	1	GB	0	1	29	1	0	8788000	41435	71	0	1	3.157	n.s.	52.3333	2.37276	3.20694	1.43666	0.00909497	-1.81413	-0.323079	#VALUE!	2.81409	78064.6	-0.262374	-0.546226	#DIV/0!	-1.98712e-05	#VALUE!	0.180012	#VALUE!	0.155208	0.469129	-0.678779
CLUB ATLETICO DE MADRID SAD	0	ES	1	8	19	0	0	3165500	40257	58	0	1	1.96611	393.037	1.68056	0.320305	1.74704	0.814595	0.303497	0.0108257	0.0339926	0.173712	0.943831	20.8154	9.0806	12.4002	#DIV/0!	0.807265	0.195683	1.23108	-0.229752	0.136009	0.217371	0.0666463
CLUB DEPORTIVO LUGO SOCIEDAD ANONIMA DEPORTIVA.	1	ES	0	3		0	1	98000			0	2	#NUM!	n.d.	#VALUE!	#VALUE!	#VALUE!	#VALUE!	#VALUE!	#VALUE!	#VALUE!	#VALUE!	#VALUE!	#VALUE!	#VALUE!	#VALUE!	#VALUE!	#VALUE!	#VALUE!	#VALUE!	#VALUE!	#VALUE!	#VALUE!	#VALUE!
COVENTRY CITY FC (OTIUM ENTERTAINMENT GROUP LIMITED)	1	GB	1	2	13	1	0			55	0	2	0.781254	n.d.	#VALUE!	#VALUE!	#VALUE!	#VALUE!	#VALUE!	#VALUE!	#VALUE!	#VALUE!	#VALUE!	#VALUE!	#VALUE!	#VALUE!	#VALUE!	#VALUE!	#VALUE!	#VALUE!	#VALUE!	#VALUE!	#VALUE!	#VALUE!
CPFC LIMITED	0	GB	0	1	7	0	0	8788000	15351	48	0	2	0.753772	91.8564	3.5309	1.00469	0.505312	1.11875	0.210139	-0.827883	-0.236113	#VALUE!	1.67141	10.682	-1.1051	-1.17642	#DIV/0!	-0.233046	#VALUE!	#VALUE!	#VALUE!	#VALUE!	#VALUE!	-0.31822
DELFINO PESCARA 1936 S.P.A.	1	IT	1	14	8	0	0	124000	7940	53	0	2	0.834226	99.4333	2.11579	0.786617	0.751567	1.48042	0.590868	-0.319819	-0.502827	0.113692	1.3189	1431.12	-3.92023	-1.28296	#DIV/0!	-0.00288991	-4.4227	-0.106914	-0.0438494	1.08114	0.708622	-0.402213
DEUTSCHER SPORTCLUB ARMINIA BIELEFELD E.V.	0	DE	0	0	3	0	1	209779	13579	17	-1	2	0.706941	n.d.	#VALUE!	#VALUE!	#VALUE!	#VALUE!	#VALUE!	#VALUE!	#VALUE!	#VALUE!	#VALUE!	#VALUE!	#VALUE!	#VALUE!	#VALUE!	#VALUE!	#VALUE!	#VALUE!	#VALUE!	#VALUE!	#VALUE!	#VALUE!
DIJON FOOTBALL COTE EN ABREGE DFCO	0	FR	0	12	19	0	1	153600	7427	62	0	2	1.02339	139.291	1.13624	0.242163	0.115111	1.06411	0.654973	-0.157217	-0.134862	1.75817	0.793161	2.17868	3.59799	1.6681	#DIV/0!	1.76009	-0.0767058	-0.580693	0.10909	0.532893	0.937169	-0.181217
DINAMO 1948 SA	0	RO	0	3	11	1	0	1883000	4145	56	0	1	1.81916	9.7432	2.99209	0.146684	0.0780484	1.24131	0.599775	-1.48595	-0.453521	1.87917	2.48595	#DIV/0!	-1.2077	-0.26934	#DIV/0!	0	-0.241342	#DIV/0!	#DIV/0!	#DIV/0!	#DIV/0!	-0.252717
DSC ARMINIA BIELEFELD GMBH & CO. KGAA	0	DE	1	2	11	0	1	333090	13579	17	-1	2	0.706941	n.d.	#VALUE!	#VALUE!	#VALUE!	#VALUE!	#VALUE!	#VALUE!	#VALUE!	#VALUE!	#VALUE!	#VALUE!	#VALUE!	#VALUE!	#VALUE!	#VALUE!	#VALUE!	#VALUE!	#VALUE!	#VALUE!	#VALUE!	#VALUE!
EINTRACHT BRAUNSCHWEIG GMBH & CO. KGAA	0	DE	0	2	11	1	0	251364			1	3	#NUM!	28.2944	1.70478	#VALUE!	#VALUE!	#VALUE!	0.403621	-0.104567	0.0368349	#VALUE!	0.920393	4.9974	8.6435	7.49153	#DIV/0!	2.31354	#VALUE!	#VALUE!	#VALUE!	0.156472	1.18354	0.0535325
EINTRACHT FRANKFURT FUßBALL AKTIENGESELLSCHAFT	0	DE	0	2	18	0	1	732688	47365	34	-1	1	1.15577	105.058	0.645549	0.261011	0.0967468	1.03084	0.581451	0.300892	-0.0831905	2.60974	0.576168	4.6866	0.885623	0.987536	#DIV/0!	0.290067	-0.031877	-0.528476	-0.105338	-0.317797	-0.537443	-0.221631
ELCHE CLUB DE FUTBOL SAD	1	ES	0	15	31	0	0	227600	7558	69	0	2	1.02664	79.8909	0.529002	0.519766	1.64348	0.689397	0.439217	-0.688041	0.0982309	0.192442	0.800366	0.901644	1.16386	2.80906	#DIV/0!	4.44652	0.510445	-6.70887	0.0855727	0.303143	-0.644994	0.422777
EMPOLI F.B.C. - S.P.A.	0	IT	0	211	6	0	0	48000	2842	57	0	2	0.90937	127.534	0.745017	0.405345	0.66445	0.820283	0.486498	0.190575	0.109636	0.00846211	0.781748	28.246	1.66069	2.3528	#DIV/0!	0.12681	12.9561	-2.55817	-0.340228	0.182912	-0.0176696	0.302486
EN AVANT DE GUINGAMP	0	FR	1	1	49	0	1	7000		55	0	2	0.923671	99.7561	0.41275	0.0887016	0.0722532	1.48847	0.899598	0.0786084	-0.599664	0.735721	0.549543	1.47787	0.824293	0.22289	#DIV/0!	0.825492	-0.81507	2.84636	-0.279382	-0.288564	-0.194466	-1.615
F C LORIENT BRETAGNE SUD	1	FR	0	1	8	1	0	57600	15633	49	0	1	1.55335	415.457	1.95456	0.396438	0.288345	1.25964	0.38301	0.155583	-0.35697	1.26458	0.792473	15.256	3.60731	2.97305	#DIV/0!	0.250304	-0.282284	0.879542	-0.0798869	0.00703393	-0.110178	-0.47684
F.C. BAYERN MÜNCHEN AG	0	DE	1	6	24	1	1	1450381	69000	65	0	1	2.59027	322.999	0.714205	0.271137	0.428131	0.948788	0.363988	0.407339	0.0324325	0.606413	0.539638	10.1773	0.56469	1.38155	#DIV/0!	0.115178	0.0534826	0.114538	-0.0693836	0.0070119	-0.0109344	0.124759
F.C. COPENHAGEN (PARKEN SPORT & ENTERTAINMENT A/S)	0	DK	1	7	12	0	1	569000	17325	81	0	1	3.4012	n.d.	#VALUE!	#VALUE!	#VALUE!	#VALUE!	#VALUE!	#VALUE!	#VALUE!	#VALUE!	#VALUE!	#VALUE!	#VALUE!	#VALUE!	#VALUE!	#VALUE!	#VALUE!	#VALUE!	#VALUE!	#VALUE!	#VALUE!	#VALUE!
F.C. INTERNAZIONALE MILANO S.P.A.	0	IT	1	233	42	1	0	1368500	59484	76	0	1	3.11352	n.d.	#VALUE!	#VALUE!	#VALUE!	#VALUE!	#VALUE!	#VALUE!	#VALUE!	#VALUE!	#VALUE!	#VALUE!	#VALUE!	#VALUE!	#VALUE!	#VALUE!	#VALUE!	#VALUE!	#VALUE!	#VALUE!	#VALUE!	#VALUE!
FC DNIPRO DNIPROPETROVSK (ДНІПРО ФУТБОЛЬНИЙ КЛУБ ТОВ)	0	UA	1	6	2	0	1	979000	16429	57	0	1	2.30259	105.217	22.0308	0.919514	18.0087	4.01731	0.0217023	0.0564124	-0.154062	0.0476815	0.934677	104.893	7.3193	14.9763	#DIV/0!	0.136411	-3.23107	#DIV/0!	#DIV/0!	#DIV/0!	10.9854	-0.322225
FC METZ	1	FR	0	3	24	1	1	118000	9142	45	0	2	0.745791	n.d.	16.6438	1.01555	0.710166	1.53219	0.217289	-3.67181	-0.761039	0.594452	3.67061	3.66623	-1.35419	-0.293083	#DIV/0!	-0.374894	-1.28024	-0.284946	0.0428822	0.000831467	#VALUE!	-0.210435
FC NANTES	0	FR	1	1	8	0	1	298000		51	0	2	0.881199	82.9753	1.37967	0.57241	0.631503	1.9084	0.641611	-0.0206004	-0.823398	0.736057	0.979305	23.7143	42.7733	17.3172	#DIV/0!	1.99541	-1.11866	-0.425166	-0.213511	-0.237378	#VALUE!	-0.930168
FC STEAUA BUCURESTI (FOTBAL CLUB FCSB S.A.)	0	RO	1	2	10	0	1	1883000	8812	57	0	1	1.97408	28.3537	0.41496	0.0394922	0.0269752	0.737705	0.463576	-0.583093	0.384004	1.46601	1.58309	#DIV/0!	-0.329905	-0.919963	#DIV/0!	0	0.261939	#DIV/0!	#DIV/0!	#DIV/0!	-0.68113	1.99622
FC VIKTORIA PLZEŇ, A.S.	0	CZ	0	1	3	1	1	163033	6467	69	0	1	3.49651	14.5922	4.03363	1.20442	0.233179	0.729667	0.907479	-2.70636	1.39633	3.85926	3.66044	79.7005	-1.37588	-0.0347765	#DIV/0!	-0.0172631	0.361813	#DIV/0!	#DIV/0!	#DIV/0!	-0.244311	0.381466
FC VOLYN LUSTK (ВОЛИНЬ ФУТБОЛЬНИЙ КЛУБ ТОВ)	1	UA	1	5	3	1	1	217000	7113	34	0	1	1.45225	4.97275	0.576954	0.196199	1.22755	5.03181	0.340738	-2.10891	-0.644402	0.157053	0.19659	0.0675028	0.244694	0.82058	#DIV/0!	3.62495	-4.10309	#DIV/0!	#DIV/0!	#DIV/0!	#VALUE!	-3.2779
FC WINTERTHUR AG	0	CH	0	1	6	0	1	109377	1987	32	0	2	0.776529	n.d.	#VALUE!	#VALUE!	#VALUE!	#VALUE!	#VALUE!	#VALUE!	#VALUE!	#VALUE!	#VALUE!	#VALUE!	#VALUE!	#VALUE!	#VALUE!	#VALUE!	#VALUE!	#VALUE!	#VALUE!	#VALUE!	#VALUE!	#VALUE!
FOOTBALL CLUB BARI 1908 S.P.A.	1	IT	0	2	5	1	1	237000	18879	24	-1	1	1.1474	n.d.	#VALUE!	#VALUE!	#VALUE!	#VALUE!	#VALUE!	#VALUE!	#VALUE!	#VALUE!	#VALUE!	#VALUE!	#VALUE!	#VALUE!	#VALUE!	#VALUE!	#VALUE!	#VALUE!	#VALUE!	#VALUE!	#VALUE!	#VALUE!
FOOTBALL CLUB UTRECHT B.V.	1	NL	1	1	27	1	1	331000	20046	47	0	1	1.67398	n.d.	#VALUE!	#VALUE!	#VALUE!	#VALUE!	#VALUE!	#VALUE!	#VALUE!	#VALUE!	#VALUE!	#VALUE!	#VALUE!	#VALUE!	#VALUE!	#VALUE!	#VALUE!	#VALUE!	#VALUE!	#VALUE!	#VALUE!	#VALUE!
FROSINONE CALCIO S.R.L.	1	IT	1	1	2	1	0	47000	2741		0	3	#NUM!	107.586	1.33321	0.279228	0.336904	1.12691	0.723119	-0.0931771	-0.10518	0.0287528	1.08191	96.0598	-11.7693	-3.38014	#DIV/0!	-0.137497	-3.65809	-2.53212	-0.370224	-0.214123	-0.0496553	-0.1091
FULHAM FOOTBALL CLUB LIMITED	1	GB	0	1	42	1	0	8788000	25043	49	0	1	1.89085	76.044	1.59264	5.02522	2.40221	1.1134	0.43136	-4.83512	-0.237214	#VALUE!	5.83509	#DIV/0!	-0.142085	-0.117606	#DIV/0!	0	#VALUE!	-0.561308	#VALUE!	-0.0724429	-0.308928	-0.345289
FUßBALL-CLUB AUGSBURG 1907 GMBH & CO. KGAA	0	DE	1	3	13	0		286374	20481	65	1	2	1.04732	180.983	0.936974	0.065172	#VALUE!	#VALUE!	0.936661	#VALUE!	-0.236674	#VALUE!	1	#VALUE!	#DIV/0!	#DIV/0!	#DIV/0!	#VALUE!	#VALUE!	#VALUE!	#VALUE!	#VALUE!	#VALUE!	-0.269675
FUßBALLCLUB GELSENKIRCHEN-SCHALKE 04 E.V.	0	DE	0	0	11	0	1	260368	61320	40	0	1	1.29277	n.d.	0.218885	0.861651	0.993268	0.874187	0.359795	0.257129	0.109142	0.844772	1	-3.8891	#DIV/0!	#DIV/0!	#DIV/0!	#DIV/0!	0.129196	0.558263	0.193235	-0.108822	-0.315888	1.38586
FUTBOL CLUB BARCELONA	0	ES	0	0	41	0	1	1608700	79219	96	0	1	3.78419	293.113	2.23285	0.4273	0.483062	0.998243	0.360394	-0.134765	0.00155458	0.818755	1.13477	#DIV/0!	-5.97119	-4.74607	#DIV/0!	0	0.00189871	#VALUE!	#VALUE!	#VALUE!	#VALUE!	0.00193185
FUTEBOL CLUBE DO PORTO	0	PT	0	0	20	0							#DIV/0!	n.d.	#VALUE!	#VALUE!	#VALUE!	#VALUE!	#VALUE!	#VALUE!	#VALUE!	#VALUE!	#VALUE!	#VALUE!	#VALUE!	#VALUE!	#VALUE!	#VALUE!	#VALUE!	#VALUE!	#VALUE!	#VALUE!	#VALUE!	#VALUE!
FUTEBOL CLUBE DO PORTO - FUTEBOL, SAD	0	PT	1	14	45	1	1	300000	36939	84	0	1	3.68888	n.d.	3.01256	0.713754	1.48452	1.26098	0.268289	-0.415979	-0.125477	0.337995	1.06007	2.97847	-13.4552	-12.1812	-13.1222	-5.92506	-0.371238	-4.78989	-0.0407204	-0.0647762	0.209029	-0.155248
GALATASARAY SPORTIF SINAI VE TICARI YATIRIMLAR ANONIM SIRKETI	1	TR	1	2	28	1	0	14700000		46	0	1	1.2164	n.d.	2.52356	0.813354	1.61003	1.81607	0.314405	-0.385661	-0.412261	#VALUE!	1.37491	127.836	-2.11632	-1.82871	-23.193	-0.0286879	#VALUE!	0.0231156	#VALUE!	-0.329184	0.298886	-0.519599
GIRONA FUTBOL CLUB, SAD	0	ES	0	3		1	1	98000			0	2	0.870078	100.094	1.53433	0.462169	0.281432	1.35405	0.508319	-1.01371	-0.58142	1.53834	1.13954	1.30356	-5.58938	-3.52363	#DIV/0!	-6.26477	-0.377954	#DIV/0!	#DIV/0!	#DIV/0!	#DIV/0!	-0.745476
HAMMARBY FOTBOLL AB	0	SE	0	1	16	0	0			40	0	2	0.798508	68.8717	1.23547	0.0961637	0.121674	1.24469	0.336948	0.238937	-0.193388	0.755376	0.761063	#DIV/0!	1.74225	2.24696	#DIV/0!	0	-0.256015	#DIV/0!	#DIV/0!	#DIV/0!	-0.23492	-0.464552
HANNOVER 96 GMBH & CO. KGAA	0	DE	0	3	15	0	1	532163	43903	60	0	1	2.32728	200.977	1.25791	0.0339834	0.00913165	0.988492	0.571656	-0.342469	0.0428266	3.62214	1	2.91997	#DIV/0!	#DIV/0!	#DIV/0!	#DIV/0!	0.0118236	-1.10306	0.140226	-0.13324	0.434756	0.0595565
HANNOVERSCHER SPORT-CLUB (HSC) VON 1893 E.V.	0	DE		0	2		0				0	3	#NUM!	n.d.	#VALUE!	#VALUE!	#VALUE!	#VALUE!	#VALUE!	#VALUE!	#VALUE!	#VALUE!	#VALUE!	#VALUE!	#VALUE!	#VALUE!	#VALUE!	#VALUE!	#VALUE!	#VALUE!	#VALUE!	#VALUE!	#VALUE!	#VALUE!
HEART OF MIDLOTHIAN PLC	0	GB	1	2	42	0	1	465000	14105	63	0	1	1.67398	58.1277	26.579	1.35484	3.4068	1.99132	0.0640672	-1.64568	-0.394237	#VALUE!	1.80072	2.13116	-2.12663	-1.16886	#DIV/0!	-1.05523	#VALUE!	-0.0834899	#VALUE!	-0.174652	0.541092	-0.231517
HELLAS VERONA FOOTBALL CLUB S.P.A.	0	IT	1	1	12	0	0	260000			1	3	#NUM!	87.2487	2.2709	0.195965	0.143012	2.37234	0.47265	-0.649652	-1.88048	0.658751	1.60599	36.7786	-1.77123	-0.870235	#DIV/0!	-0.0720583	-2.85461	0.272428	-0.127242	-0.0224208	0.392215	-1.75198
HERTHA BSC GMBH & CO. KOMMANDITGESELLSCHAFT AUF AKTIEN (KGAA)	1	DE	0	2	20	1	1	3670622	46131	74	1	2	1.08091	98.6808	2.83754	0.467241	0.529213	1.07441	0.271848	-0.0416587	-0.0656941	0.729967	1	24.0046	#DIV/0!	#DIV/0!	#DIV/0!	#DIV/0!	-0.0899961	#DIV/0!	#DIV/0!	#DIV/0!	0.425057	-0.0851646
HNK HAJDUK Š.D.D.	0	HR	0	0	23	0				55	0	1	2.25129	19.7677	1.91428	0.213339	0.429421	1.02823	0.165363	#VALUE!	-0.0140266	0.493362	0.316552	#VALUE!	0.46317	1.22122	#DIV/0!	#VALUE!	-0.0284306	#VALUE!	#VALUE!	#VALUE!	0.0602769	-0.0443104
HNK RIJEKA S. D. D.	0	HR	0	0	12	0				39	0	1	1.06087	n.d.	#VALUE!	#VALUE!	#VALUE!	#VALUE!	#VALUE!	#VALUE!	#VALUE!	#VALUE!	#VALUE!	#VALUE!	#VALUE!	#VALUE!	#VALUE!	#VALUE!	#VALUE!	#VALUE!	#VALUE!	#VALUE!	#VALUE!	#VALUE!
HOUDSTERMAATSCHAPPIJ VITESSE B.V.	1	NL	0	0	8	1	1	151000	15161	35	0	1	1.28093	n.d.	#VALUE!	#VALUE!	#VALUE!	#VALUE!	#VALUE!	#VALUE!	#VALUE!	#VALUE!	#VALUE!	#VALUE!	#VALUE!	#VALUE!	#VALUE!	#VALUE!	#VALUE!	#VALUE!	#VALUE!	#VALUE!	#VALUE!	#VALUE!
HSV FUßBALL AG	0	DE	0	5	31	0	1	1787408	54446	45	0	1	1.72722	n.d.	#VALUE!	#VALUE!	#VALUE!	#VALUE!	#VALUE!	#VALUE!	#VALUE!	#VALUE!	#VALUE!	#VALUE!	#VALUE!	#VALUE!	#VALUE!	#VALUE!	#VALUE!	#VALUE!	#VALUE!	#VALUE!	#VALUE!	#VALUE!
HUDDERSFIELD TOWN AFC (SPORTING PRIDE LIMITED)	0	GB	0	9	18	1	0						#NUM!	3.48189	1.37812	0.32433	1.1656	1.14632	0.107547	-0.0877565	-0.040715	#VALUE!	1.0572	34.5416	-2.5934	-15.616	#DIV/0!	-0.535548	#VALUE!	#DIV/0!	#VALUE!	#DIV/0!	#VALUE!	-0.274707
HULL CITY TIGERS LIMITED	0	GB	1	1	16	0	1	260000	21169	65	0	2	0.896746	161.353	6.83792	3.56726	1.67976	1.3095	0.588411	-3.07721	-0.657284	#VALUE!	4.07713	#DIV/0!	-1.30752	-0.133754	#DIV/0!	0	#VALUE!	#DIV/0!	#VALUE!	#DIV/0!	0.129226	-0.163361
JUVENTUS F.C. - S.P.A. O JUVENTUS FOOTBALL CLUB S.P.A.	0	IT	1	7	43	1	1	886800	22958	58	0	1	1.96611	n.s.	3.20296	0.504344	0.979105	1.53558	0.179675	-0.0751614	-0.27588	0.484293	1.01482	16.819	-38.8235	-55.3404	-45.7344	-4.0705	-0.569654	-45.1879	-0.249611	0.146752	0.787507	-0.479381
K. RACING CLUB GENK 322	1	BE	0	0	11	1	0	65691	20723	51	0	1	3.58352	211.249	0.903741	0.301097	0.22791	0.929599	0.322588	0.488574	0.0930087	0.982215	0.504167	69.4579	0.587972	1.36621	#DIV/0!	0.0146392	0.0946928	-1.71029	0.161892	-0.0728526	-0.261982	0.31903
KONINKLIJKE ATHLETIEK ASSOCIATIE GENT	0	BE	0	0	15	0	0	257029	10882	33	0	1	2.07944	160.15	0.760143	0.340156	0.17947	0.82996	0.529714	0.0863792	0.322281	0.85947	0.913621	#DIV/0!	4.66152	5.44444	#DIV/0!	0	0.374976	-0.0424791	0.183466	0.164986	-0.178852	0.800384
KONINKLIJKE BEERSCHOT ANTWERPEN CLUB	0	BE	0	0	19	0	0	517042	8398	26	0	1	1.30625	134.425	7.48791	0.378463	0.555855	1.50646	0.0944479	-0.0722083	-0.344833	0.477381	0.994364	12.7737	125.475	160.664	#DIV/0!	13.8112	-0.722343	1.17556	-0.1149	-0.0341055	0.187229	-0.487591
KONINKLIJKE SPORTING CLUB LOKEREN OOST-VLAANDEREN	0	BE	0	0	4	0	1	40626	5706	31	0	1	1.92181	n.d.	#VALUE!	#VALUE!	#VALUE!	#VALUE!	#VALUE!	#VALUE!	#VALUE!	#VALUE!	#VALUE!	#VALUE!	#VALUE!	#VALUE!	#VALUE!	#VALUE!	#VALUE!	#VALUE!	#VALUE!	#VALUE!	#VALUE!	#VALUE!
KV CORTRIQUE (KORTRIJK VOETBALT)	0	BE	0	1	27	1	0	75506	6668	38	0	1	1.50408	157.791	1.37529	0.467335	#VALUE!	#VALUE!	0.472547	0.172309	-0.0984534	#VALUE!	0.827691	#DIV/0!	3.77164	3.06109	#DIV/0!	0	#VALUE!	#DIV/0!	#VALUE!	#DIV/0!	0.828885	-0.151493
LEICESTER FOOTBALL CLUB PLC	0	GB	1	1	32	0	1	348000	23666	67	0	2	0.916291	60.8421	1.26732	0.380536	0.800748	0.971374	0.175606	0.417015	0.0136036	#VALUE!	0.56466	30.8141	0.511208	1.89368	#DIV/0!	0.0420929	#VALUE!	0.780482	#VALUE!	0.145619	-0.134513	0.0611263
LOSC LILLE	1	FR	1	1	13	1	1	234000	16445	76	0	1	3.73767	n.d.	0.442278	0.485951	0.415096	1.32387	0.867419	0.157032	-0.37915	1.07316	0.721567	5.94368	1.37786	0.476169	#DIV/0!	0.436015	-0.353303	0.046122	0.18626	0.246622	0.00158275	-0.988294
MALAGA CLUB DE FUTBOL, SOCIEDAD ANONIMA DEPORTIVA	0	ES	0	3	13	1	1	569000	25079	46	0	1	1.59109	361.097	9.14713	0.236648	0.635221	2.66251	0.150419	-0.857998	-0.619357	0.36632	1.60991	6.4892	-2.25592	-1.39297	#DIV/0!	-0.406767	-1.69075	-12.798	-0.0214066	3.85089	3.44178	-0.450146
MANCHESTER CITY LIMITED	0	GB	1	3	38	1	0	542000	45905	70	0	1	2.77259	517.08	1.8139	0.160093	0.542523	2.27251	0.14119	0.454577	-0.375506	#VALUE!	0.474761	6.71872	0.487596	1.63508	#DIV/0!	0.134534	#VALUE!	0.496864	#VALUE!	0.00227211	0.474401	-1.46622
MANCHESTER UNITED FOOTBALL CLUB LIMITED	1	GB	1	1	30	1	1	542000	75109	80	0	1	3.82864	393.799	1.67908	0.620835	1.28279	0.938768	0.409564	0.147557	0.0296345	#VALUE!	0.850151	370.98	4.58924	3.94021	#DIV/0!	0.015293	#VALUE!	-0.395716	#VALUE!	0.596093	1.15733	0.0430927
MANCHESTER UNITED LIMITED	0	GB	1	2	35	1	1	542000	75109	80	0	1	3.82864	n.d.	#VALUE!	#VALUE!	#VALUE!	#VALUE!	#VALUE!	#VALUE!	#VALUE!	#VALUE!	#VALUE!	#VALUE!	#VALUE!	#VALUE!	#VALUE!	#VALUE!	#VALUE!	#VALUE!	#VALUE!	#VALUE!	#VALUE!	#VALUE!
MARÍTIMO DA MADEIRA - FUTEBOL, SAD	0	PT	0	5	8	0	1	112000	3452	35	0	1	1.67398	58.8119	0.904982	0.199213	0.141496	0.98908	0.789718	-0.610532	0.0153749	0.978619	1.2062	2.98316	-3.46602	-1.01981	#DIV/0!	-1.96092	0.0157109	-1.04288	99.5122	-0.0658695	0.107156	0.021513
MIDDLESBROUGH FOOTBALL & ATHLETIC COMPANY (1986) LIMITED	1	GB	0	1	21	1	0	177000	16269	62	0	2	0.87807	193.771	7.2905	1.86073	2.45049	1.73174	0.162964	-1.36503	-0.555636	#VALUE!	2.34548	119.966	-0.883022	-0.62211	#DIV/0!	-0.014531	#VALUE!	#VALUE!	#VALUE!	#VALUE!	#VALUE!	-0.467672
MONTPELLIER HERAULT SPORT CLUB S	1	FR	1	1	16	1	1	275300	16344	47	0	1	1.36828	139.7	1.20763	0.259998	0.148221	1.18889	0.746893	0.00948479	-0.331332	1.53926	0.960896	32.4413	23.0657	6.4726	#DIV/0!	0.757449	-0.215254	-2.25321	-0.0829485	0.0671842	0.0458866	-0.367344
N.V. ADO DEN HAAG	1	NL	1	1	36	1	0	511000	12996	54	0	1	1.88273	n.d.	#VALUE!	#VALUE!	#VALUE!	#VALUE!	#VALUE!	#VALUE!	#VALUE!	#VALUE!	#VALUE!	#VALUE!	#VALUE!	#VALUE!	#VALUE!	#VALUE!	#VALUE!	#VALUE!	#VALUE!	#VALUE!	#VALUE!	#VALUE!
NORWICH CITY FOOTBALL CLUB PLC	0	GB	0	10	43	0	1	142000	25386	84	1	2	1.11365	116.91	2.27342	0.472422	1.03978	1.19914	0.291584	0.00688703	-0.0904785	#VALUE!	0.980957	80.6981	34.8104	37.201	#DIV/0!	0.638342	#VALUE!	-0.14036	#VALUE!	0.097066	-0.0850807	-0.136491
NOTTINGHAM FOREST FOOTBALL CLUB LIMITED	1	GB	0	1	34	1	1	322000	23275	75	0	2	1.00458	n.d.	#VALUE!	#VALUE!	#VALUE!	#VALUE!	#VALUE!	#VALUE!	#VALUE!	#VALUE!	#VALUE!	#VALUE!	#VALUE!	#VALUE!	#VALUE!	#VALUE!	#VALUE!	#VALUE!	#VALUE!	#VALUE!	#VALUE!	#VALUE!
NOVARA CALCIO S.P.A.	1	IT	0	1	15	1	0	104000	5249	70	1	2	1.05416	202.481	2.40284	0.143938	0.144636	1.00746	0.379059	0.0168576	-0.00741926	0.0682705	0.966247	57.1904	26.9849	18.3967	#DIV/0!	0.500558	-0.108674	-0.926025	0.878842	2.61734	2.85097	-0.0081457
PANATHINAIKOS FC (Π.Α.Ο. Κ.Α.Ε.)	0	GR	0	0	9	0	0	665000	16603	60	0	1	2.25129	n.d.	7.75493	1.22892	2.00736	2.10186	0.185796	-4.62213	-0.674564	0.612204	1.44083	0.344591	-3.26843	-1.84696	#DIV/0!	-9.48496	-1.10186	-0.0255247	-0.0258205	0.193969	0.0889982	-0.468176
PAOK F.C. (Π.Α.Ο.Κ. Π.Α.Ε.)	1	GR	0	6	7	1	1	325000	12853	48	0	1	1.65823	n.d.	1.35774	0.581417	1.15486	1.04342	0.635895	-0.586389	-0.0218591	0.316887	0.996488	1.68924	245.803	103.66	#DIV/0!	167.944	-0.0689806	-0.150103	0.0767879	-0.0324615	0.0849968	-0.025318
PARIS SAINT-GERMAIN FOOTBALL	1	FR	1	1	7	1	1	2220400	29319	60	0	1	2.42037	403.037	1.30102	0.120009	0.085371	1.32015	0.732865	0.00305217	-0.450049	1.34521	0.983101	71	56.4231	15.808	#DIV/0!	0.819384	-0.334557	0.0408759	0.224279	0.42557	#DIV/0!	-0.472009
PF METALURG DONETSK (МЕТАЛУРГ ФК ТОВ)	0	UA	0	5	2	0	0	929000	3280	38	0	1	1.70475	n.d.	0.882791	#VALUE!	#VALUE!	#VALUE!	0.357241	-0.442589	#VALUE!	#VALUE!	0.489584	0.513726	0.617866	1.25928	#VALUE!	1.86711	#VALUE!	#VALUE!	#VALUE!	0.13991	1.55124	#VALUE!
PFC BOTEV PLODIV (ПРОФЕСИОНАЛЕН ФУТБОЛЕН КЛУБ БОТЕВ АД)	0	BG	0	3	15	1	1	341567			0		#NUM!	7.23979	27.1951	0.153061	0.222772	10.8069	0.278912	-9.13605	-6.7381	0.687075	7.58503	2.97333	-1.15186	-0.109504	#DIV/0!	-0.387397	-9.80693	#DIV/0!	#DIV/0!	#DIV/0!	0.0926753	-0.888341
PFC CSKA MOSCOW (АКЦИОНЕРНОЕ ОБЩЕСТВО ПРОФЕССИОНАЛЬНЫЙ ФУТБОЛЬНЫЙ КЛУБ ЦСКА)	1	RU	0	2	1	1	0	13200000	8280	62	0	1	2.10413	n.d.	0.386588	1.27102	6.24144	2.18062	0.318073	-0.301808	-0.240423	#VALUE!	1.30181	#DIV/0!	-0.407423	-2.25947	#DIV/0!	0	#VALUE!	#DIV/0!	#VALUE!	#DIV/0!	0.454964	-1.95524
PFC LEVSKI SOFIA (ПРОФЕСИОНАЛЕН ФУТБОЛЕН КЛУБ ЛЕВСКИ АД)	1	BG	0	2	22	1	0	1260120	2763	72	0	1	2.97041	21.6692	0.94813	0.142095	0.171833	2.23373	0.253224	-1.06695	-1.02022	0.826938	1.91275	12.4047	-0.263039	-0.818158	#DIV/0!	-0.168934	-1.23373	3.80945	-0.0985063	-0.406364	-0.840185	-4.24934
PFC LUDOGORETS RAZGRAD (ПРОФЕСИОНАЛЕН ФУТБОЛЕН КЛУБ ЛУДОГОРЕЦ 1945 ЕАД)	0	BG	1	1	6	0	1	33416		44	1	1	1.15577	34.7141	4.2177	0.0649429	0.0706498	1.11121	0.113249	-0.106434	-0.102225	0.862297	0.495089	0.809836	0.94601	1.75625	#DIV/0!	1.2108	-0.11855	#VALUE!	#VALUE!	#VALUE!	#VALUE!	-0.214016
PRESTON NORTH END LIMITED	1	GB	1	1	35	1	0	125000	11768	42	-1	2	0.728239	112.806	9.75295	1.28753	3.59448	1.6098	0.0430556	-0.606775	-0.218428	#VALUE!	1.60119	286.467	-0.698484	-1.59176	#DIV/0!	-0.00929735	#VALUE!	-0.0117431	#VALUE!	-0.155369	-0.606296	-0.520168
QPR HOLDINGS LIMITED	1	GB	1	4	55	1	0	8788000	15635	88	1	2	1.14513	299.278	15.2492	1.92641	3.75168	2.58476	0.0954882	-1.26084	-0.813738	#VALUE!	2.26084	#DIV/0!	-1.15488	-0.71739	#DIV/0!	0	#VALUE!	0.568972	#VALUE!	0.0226109	0.338066	-0.558841
RANGERS INTERNATIONAL FOOTBALL CLUB PLC	1	GB	1	21	25	1	0	607000	44694	93	0	1	2.63906	n.d.	#VALUE!	#VALUE!	#VALUE!	#VALUE!	#VALUE!	#VALUE!	#VALUE!	#VALUE!	#VALUE!	#VALUE!	#VALUE!	#VALUE!	#VALUE!	#VALUE!	#VALUE!	#VALUE!	#VALUE!	#VALUE!	#VALUE!	#VALUE!
RASENBALLSPORT LEIPZIG GMBH	0	DE	0	2	6	0	1	560472			0	4	#NUM!	n.d.	#VALUE!	#VALUE!	#VALUE!	#VALUE!	#VALUE!	#VALUE!	#VALUE!	#VALUE!	#VALUE!	#VALUE!	#VALUE!	#VALUE!	#VALUE!	#VALUE!	#VALUE!	#VALUE!	#VALUE!	#VALUE!	#VALUE!	#VALUE!
REAL BETIS BALOMPIE, SOCIEDAD ANONIMA DEPORTIVA	0	ES	1	9	31	0	0	690500	31000	83	1	2	1.11436	263.783	1.67254	2.25798	5.02751	3.25134	0.144197	-1.94291	-1.01113	0.425108	2.74782	14.0852	-0.137986	-0.48964	#DIV/0!	-0.111617	-2.37853	0.0297145	0.0724344	-0.478527	-0.833886	-4.19254
REAL CLUB DEPORTIVO MALLORCA SAD	1	ES	0	2	29	1	1	402000	14383	44	0	1	1.26113	164.546	1.62811	0.176044	0.492291	0.7401	0.40635	0.0162964	0.0929408	0.352046	0.943575	23.5141	11.7251	10.5211	#DIV/0!	0.711182	0.264002	-1.74994	0.0648714	0.0217251	-0.0646257	0.140483
REAL CLUB RECREATIVO DE HUELVA SAD	1	ES	0	4		0	1	145000			0	2	0.851752	106.763	9.11847	0.525109	1.6399	1.93389	0.184911	-1.55997	-0.299039	0.310708	1.92508	3.03211	-1.82266	-0.881106	#DIV/0!	-0.686319	-0.962446	#DIV/0!	#DIV/0!	#DIV/0!	#VALUE!	-0.177355
REAL MADRID CLUB DE FUTBOL	0	ES	0	0	22	0	1	3165500	69795	92	0	1	3.11352	n.d.	#VALUE!	#VALUE!	#VALUE!	#VALUE!	#VALUE!	#VALUE!	#VALUE!	#VALUE!	#VALUE!	#VALUE!	#VALUE!	#VALUE!	#VALUE!	#VALUE!	#VALUE!	#VALUE!	#VALUE!	#VALUE!	#VALUE!	#VALUE!
REAL MURCIA CF SAD	1	ES	1	3	25	1	1	441000			1	3	#NUM!	88.8715	7.13346	0.547365	19.994	2.94261	0.0228697	-0.0364921	-0.0531819	0.0251174	0.917021	7.67567	1.96604	11.7756	#DIV/0!	1.43978	-2.11733	-0.826606	-0.654576	-0.130392	0.10368	-0.325989
REAL OVIEDO SAD	1	ES	1	25	11	1	0	220000			0	3	#NUM!	n.d.	4.13059	0.791568	8.47547	2.0311	0.0337144	-0.183252	-0.0962998	0.0236444	0.924755	3.57743	1.85076	12.8419	#DIV/0!	3.43542	-4.07283	1.04695	-0.494432	-0.045198	1.13817	-0.69151
REAL ZARAGOZA SAD	1	ES	1	4	19	1	1	661000	23447	45	0	1	1.4604	226.563	5.67464	0.476488	1.8022	1.32998	0.138047	-0.167181	-0.0872445	0.256632	1.15206	76.1956	-5.15164	-5.66845	#DIV/0!	-0.0994321	-0.339959	#DIV/0!	#DIV/0!	#DIV/0!	0.000294838	-0.111371
RED FOOTBALL LIMITED	0	GB	1	1	11	1	1	542000	75109				#DIV/0!	269.693	0.33861	0.324631	1.57807	0.808371	0.503895	0.495776	0.039421	#VALUE!	0.504224	#DIV/0!	0.344155	1.00066	#DIV/0!	0	#VALUE!	2.9901	#VALUE!	-0.046478	#DIV/0!	0.23104
RKV MALINAS (YELLOW-RED KV MECHELEN)	0	BE	0	0	22	0	1	84523	11322	48	0	1	1.79176	156.552	0.550818	0.0902428	#VALUE!	#VALUE!	0.819968	0.526901	0.106029	#VALUE!	0.473099	#DIV/0!	0.857189	0.341681	#DIV/0!	0	#VALUE!	#DIV/0!	#VALUE!	#DIV/0!	#DIV/0!	0.234758
S.C. HEERENVEEN HOLDING B.V.	1	NL	0	1	33	1	1	49500	25794	41	0	1	1.44692	97.0223	3.67122	0.0332489	0.0351613	1.07376	0.122987	0.445349	-0.0697496	0.945612	0.554651	#DIV/0!	1.01384	1.96927	#DIV/0!	0	-0.0737613	-0.930618	-0.14451	-0.286961	-0.236913	-0.15448
S.S. LAZIO - S.P.A.	0	IT	0	1	30	1	0	2877000	29079	66	0	1	2.26176	244.099	1.33923	0.242883	0.431346	0.864701	0.311031	-0.182415	0.0761843	0.0496538	0.936458	3.8074	6.55533	10.8427	6.24764	3.87076	1.53431	0.384877	-0.90692	-0.0206776	0.180117	0.182897
SA SPORTING CLUB DE BASTIA	0	FR	0	1	11	0	1	43300			1	3	#NUM!	84.78	1.5295	0.285845	0.213449	1.47584	0.851764	-0.517139	-0.637236	0.792892	1.45394	23.005	-2.86994	-0.326554	#DIV/0!	-0.139228	-0.803686	0.529069	-0.559545	0.668833	0.860921	-0.489138
SASP AS SAINT ETIENNE	0	FR	1	3	20	0	1	171000	25096	49	0	1	1.62924	661.084	0.965034	0.152665	0.122889	0.980243	0.732763	0.142998	0.0245445	0.916532	0.785978	11.0664	3.30406	1.24865	#DIV/0!	0.331853	0.0267797	-1.16731	-0.025986	-0.119738	-0.0881424	0.0347095
SASP OLYMPIQUE GYMNASE CLUB NICE COTE AZ	1	FR	0	10	19	1	0	344000	8455	46	0	1	1.22723	n.d.	1.24139	0.188705	0.131867	1.45134	0.636953	0.0886651	-0.645873	1.26046	0.836817	11.2298	4.84553	2.22479	#DIV/0!	0.456651	-0.51241	-0.189643	-0.460968	-0.66101	#VALUE!	-0.81683
SASP TOULOUSE FOOTBALL CLUB	1	FR	1	4	18	1	0	466000	19793	50	0	1	1.81238	341.17	0.901781	0.176588	0.134127	1.28369	0.67072	0.0490948	-0.373501	1.21936	0.722351	3.16052	2.17844	1.18596	#DIV/0!	0.823177	-0.30631	0.260604	0.00668659	-0.149007	-0.284332	-0.617518
SEVILLA FUTBOL CLUB SOCIEDAD DEPORTIVA SAD	0	ES	0	4	31	0	1	690500	35026	58	0	1	2.26176	274.4	1.44017	0.183142	0.311933	1.0203	0.402155	0.238719	-0.0119201	0.577818	0.717292	16.306	2.04866	2.11471	#DIV/0!	0.1556	-0.0206295	#DIV/0!	#DIV/0!	#DIV/0!	-0.114849	-0.0205812
SHAKHTAR DONETSK (ШАХТАР ФУТБОЛЬНИЙ КЛУБ ЗАТ)	1	UA	1	7	2	1	1	929000	33903	72	0	1	3.61092	95.3399	0.0898539	0.37018	1.93671	3.4543	0.149679	0.118329	-0.469111	0.0205624	0.383189	0.768713	0.0218045	1.37858	#DIV/0!	0.80816	-22.8141	#DIV/0!	#DIV/0!	#DIV/0!	#DIV/0!	-34.8802
SILKEBORG IF (INVEST A/S)	0	DK	1	7	16	0	1			43	0	1	1.91692	n.d.	#VALUE!	#VALUE!	#VALUE!	#VALUE!	#VALUE!	#VALUE!	#VALUE!	#VALUE!	#VALUE!	#VALUE!	#VALUE!	#VALUE!	#VALUE!	#VALUE!	#VALUE!	#VALUE!	#VALUE!	#VALUE!	#VALUE!	#VALUE!
SOCIEDAD DEPORTIVA HUESCA SA DEPORTIVA	1	ES	0	2		0	1	52000				2	0.817445	115.026	0.557568	#VALUE!	#VALUE!	0.998918	0.507196	0.228464	0.000881349	0.765709	0.423494	1.21679	0.490535	0.854812	#DIV/0!	0.603709	0.00115102	#DIV/0!	#DIV/0!	#DIV/0!	#VALUE!	0.00311655
SOCIETA' SPORTIVA CALCIO NAPOLI S.P.A. O IN BREVE S.S.C. NAPOLI S.P.A. OPPURE SSC NAPOLI S.P.A.	1	IT	0	2	8	1	1	975000	45247	70	0	1	2.73003	n.s.	1.19541	0.0715117	0.0598591	0.880495	0.503598	0.261728	0.142768	0.200543	0.73372	161.174	2.26079	1.86421	#DIV/0!	0.017096	0.711908	3.87711	0.286554	-0.0612794	-0.0627103	0.237155
SPEZIA CALCIO S.R.L. - SOCIETA' SPORTIVA PROFESSIONISTICA	1	IT	0	1	31	1	0	96000			0	3	#NUM!	51.9133	2.02546	0.115986	0.119001	3.13711	0.281101	0.40206	-2.08296	0.317558	0.591203	87.7481	1.39276	1.75857	#DIV/0!	0.0164813	-6.55931	1.6613	0.170693	1.75438	2.01907	-3.65844
SPIELVEREINIGUNG GREUTHER FÜRTH GMBH & CO. KGAA	0	DE	0	2	5	1	0		7775	61	0	2	0.986495	107.218	0.402598	0.290003	#VALUE!	#VALUE!	0.833541	0.078554	0.215357	#VALUE!	0.717158	3.51052	1.18646	0.588523	#DIV/0!	0.722269	#VALUE!	2.51635	#VALUE!	0.00663374	-0.273341	0.641741
SPORT-CLUB FREIBURG I.BR. E.V.	0	DE	0	0	5	0		226393	23076	44	0	1	1.63142	n.d.	#VALUE!	#VALUE!	#VALUE!	#VALUE!	#VALUE!	#VALUE!	#VALUE!	#VALUE!	#VALUE!	#VALUE!	#VALUE!	#VALUE!	#VALUE!	#VALUE!	#VALUE!	#VALUE!	#VALUE!	#VALUE!	#VALUE!	#VALUE!
SPORTING CLUBE DE PORTUGAL	0	PT	0	0	44	0							#DIV/0!	n.d.	#VALUE!	#VALUE!	#VALUE!	#VALUE!	#VALUE!	#VALUE!	#VALUE!	#VALUE!	#VALUE!	#VALUE!	#VALUE!	#VALUE!	#VALUE!	#VALUE!	#VALUE!	#VALUE!	#VALUE!	#VALUE!	#VALUE!	#VALUE!
SPORTING CLUBE DE PORTUGAL - FUTEBOL, SAD	0	PT	1	19	28	0	0	546000	24858	48	0	1	2.63906	187.924	4.94122	0.52393	4.46235	2.24409	0.0892416	-0.0528294	-0.146069	0.117411	0.863594	4.5636	3.23272	6.67683	-14.9399	1.3873	-1.24409	0.0589123	0.0418803	0.780594	-0.0636757	-0.331252
SPORTING DU PAYS DE CHARLEROI	0	BE	0	1	10	0	1	202182	6322	19	-1	1	1.15924	109.664	0.985807	0.635771	0.811866	0.900847	0.419786	-0.121961	0.0776463	0.650889	0.874287	3.52998	3.29183	4.61537	#DIV/0!	1.97015	0.119293	-0.439137	0.0708237	0.0557841	0.026228	0.187629
STADE MALHERBE CAEN CALVADOS BAS NORMAND	1	FR	1	1	26	0	1	107000	15977	46	0	1	1.3173	207.19	1.20144	0.258117	0.114222	1.05595	0.551399	-0.165015	-0.126438	2.12979	0.814345	2.32226	3.5683	2.41632	#DIV/0!	1.88883	-0.0593665	-0.747873	1.12368	-0.0601387	0.0604716	-0.190858
STADE RENNAIS FOOTBALL CLUB	1	FR	1	1	19	1	1	213500	23398	56	0	1	2.05839	227.437	1.96224	0.455347	0.437654	1.17667	0.45097	0.00472417	-0.183808	1.00149	0.977668	55.5244	39.6252	24.5848	#DIV/0!	0.788458	-0.183536	#VALUE!	#VALUE!	#VALUE!	-0.0752058	-0.207714
STICHTING FC TWENTE '65	1	NL	0	0	13	1	1	158000	23803	71	0	1	3.02042	537.722	1.67162	#VALUE!	#VALUE!	0.847795	0.193319	0.0930789	0.0864732	0.568136	0.906921	#DIV/0!	3.47186	8.66663	#DIV/0!	0	0.152205	-1.94831	0.412865	0.0627506	0.09243	0.267588
STOKE CITY FOOTBALL CLUB LIMITED	0	GB	0	9	31	1	1	253000	26858	46	0	1	1.49549	257.271	1.29409	0.378302	0.362526	1.10335	0.586071	-0.427846	-0.107852	#VALUE!	0.868016	1.5505	5.74639	3.13621	#DIV/0!	4.24166	#VALUE!	-0.114111	#VALUE!	0.125083	0.293514	-0.142204
SWANSEA CITY ASSOCIATION FOOTBALL CLUB LIMITED(THE)	0	GB	0	2	37	0	1	245000	15507	80	1	2	1.08401	152.311	2.39369	0.707172	0.55009	1.94704	0.635783	-1.40961	-1.21747	#VALUE!	1.89192	3.65383	-1.70649	-0.4084	#DIV/0!	-0.580605	#VALUE!	-18.5436	#VALUE!	1.33405	2.4882	-0.799986
THE BLACKBURN ROVERS FOOTBALL AND ATHLETIC LIMITED	1	GB	0	11	23	1	0	118000	25000	43	0	1	1.38629	210.021	5.90443	0.479748	0.481949	1.20994	0.101882	-2.19455	-0.208986	#VALUE!	0.704351	0.28285	2.03469	3.03779	#DIV/0!	8.42281	#VALUE!	-0.0930244	#VALUE!	-0.221848	-0.0447281	-0.347411
THE HIBERNIAN FOOTBALL CLUB LIMITED	1	GB	1	10	46	0	0	465000	12205	37	0	1	0.832909	53.7466	1.86169	0.359348	1.40862	1.24676	0.118573	0.478647	-0.0629513	#VALUE!	0.477777	10.9733	0.422735	1.68795	#DIV/0!	0.0833797	#VALUE!	-0.185825	#VALUE!	-0.0426311	-0.12898	-0.285174
THE SHEFFIELD UNITED FOOTBALL CLUB LIMITED	1	GB	0	10	52	1	1	575000	20632	42	-1	2	0.716137	106.583	1.84222	1.43966	4.59376	1.69442	0.465021	-0.622607	-0.217627	#VALUE!	1.5925	52.9577	-1.44577	-0.902863	#DIV/0!	-0.0507498	#VALUE!	-0.333127	#VALUE!	-0.340282	0.0267893	-0.254037
TOURS FC	0	FR	0	0	8	0	1	136000	6110	48	0	2	0.824724	172.086	1.94927	0.632898	0.447178	1.51894	0.414708	-0.163245	-0.734464	0.519601	1.03086	7.7871	-26.1919	-18.9638	#DIV/0!	-4.28922	-1.41352	1.33196	0.240265	-0.114113	-0.144323	-0.908567
TRANMERE ROVERS FOOTBALL CLUB LIMITED	1	GB	0	13	22	0	0				0	3	#NUM!	19.9722	26.1776	1.77075	2.10387	1.02415	0.0267916	-1.30759	-0.0203239	#VALUE!	2.2483	37.9198	-0.561838	-0.77963	#DIV/0!	-0.0474974	#VALUE!	-2.36755	#VALUE!	-0.134168	-0.0624016	-0.0289787
TSG 1899 HOFFENHEIM FUßBALL-SPIELBETRIEBS GMBH	1	DE	0	2	3	1	0	3272	29871	43	0	1	1.47331	224.765	0.107264	0.0544534	0.120054	1.26583	0.836854	0.874788	-0.120574	0.442909	0.109874	7.16331	0.100844	0.183284	#DIV/0!	0.0172317	-0.272231	-0.356289	0.361949	0.982191	-0.0216791	-1.34323
TSV MÜNCHEN VON 1860 GMBH & CO. KOMMANDITGESELLSCHAFT AUF AKTIEN	1	DE	1	3	16	0	0	1450381	19762	50	0	2	0.863046	92.9725	0.867442	0.488588	0.493754	1.40911	0.658505	-0.274792	-0.404829	0.917896	0.940934	2.81836	9.67075	5.78155	#DIV/0!	5.65226	-0.44104	1.14129	-0.253804	0.106899	0.899387	-0.708715
UDINESE CALCIO - SPA	1	IT	0	3	7	1	1	100500	16869	66	0	1	2.46385	483.417	1.08052	0.0934154	0.276114	1.40109	0.483685	0.221936	-0.135699	0.0229602	0.74577	23.0934	2.05575	2.0309	#DIV/0!	0.127025	-5.91017	-0.164085	-0.116084	0.0111724	-0.161923	-0.259644
UNIONE CALCIO SAMPDORIA - SOCIETA' PER AZIONI	1	IT	1	51	16	1	1	594700	22039	36	-1	1	1.2205	370.164	1.4319	0.210879	0.271856	1.45126	0.468463	-0.0294817	-0.35004	0.0628964	0.829632	4.15128	3.93731	3.11994	#DIV/0!	1.17305	-5.56534	0.344109	-0.388198	-0.291455	-0.376038	-0.521831
UNIONE SPORTIVA AVELLINO 1912 S.R.L.	1	IT	0	2	5	1	0				0	3	#NUM!	24.4384	1.37855	0.413647	0.372748	1.84276	0.540482	0.22651	-0.935225	0.266919	0.747829	29.143	2.95466	1.82225	#DIV/0!	0.101759	-3.50378	0.903836	0.294897	0.603164	-0.327597	-1.2552
UNIONE SPORTIVA SASSUOLO CALCIO S.R.L. ABBREVIABILE IN: U.S. SASSUOLO CALCIO S.R.L.	0	IT	1	2	8	0	0	40800	2963	51	0	2	0.785929	n.s.	1.24947	0.0898217	0.0500688	0.944107	0.683479	0.0501326	0.10027	0.0227003	0.948983	1073.35	16.7393	6.20426	#DIV/0!	0.0173302	4.41711	0.67728	-0.537369	0.784278	0.746173	0.117414
VALENCIA CLUB DE FUTBOL SOCIEDAD ANONIMA DEPORTIVA	1	ES	1	52	43	1	1	790200	40226	71	0	1	2.73003	246.597	10.376	0.619581	2.26515	0.881223	0.0769523	-0.105681	0.0324887	0.267014	0.873245	3.75693	6.29925	7.28215	#DIV/0!	1.83374	0.121674	-0.567982	0.19097	-0.168297	-0.14224	0.0406892
VEREIN FÜR BEWEGUNGSSPIELE STUTTGART 1893 E.V.	0	DE	0	0	5	0	1	623738	38788	42	0	1	1.40691	n.d.	#VALUE!	#VALUE!	#VALUE!	#VALUE!	#VALUE!	#VALUE!	#VALUE!	#VALUE!	#VALUE!	#VALUE!	#VALUE!	#VALUE!	#VALUE!	#VALUE!	#VALUE!	#VALUE!	#VALUE!	#VALUE!	#VALUE!	#VALUE!
VEREIN FÜR LEIBESÜBUNGEN BOCHUM 1848 FUßBALLGEMEINSCHAFT E.V.	0	DE	0	0	3	0	0	364.742	15037	65	0	2	1.01592	n.d.	#VALUE!	#VALUE!	#VALUE!	#VALUE!	#VALUE!	#VALUE!	#VALUE!	#VALUE!	#VALUE!	#VALUE!	#VALUE!	#VALUE!	#VALUE!	#VALUE!	#VALUE!	#VALUE!	#VALUE!	#VALUE!	#VALUE!	#VALUE!
VFL WOLFSBURG-FUßBALL GMBH	0	DE	0	2		1	1	122000			0	1		n.d.	#VALUE!	#VALUE!	#VALUE!	#VALUE!	#VALUE!	#VALUE!	#VALUE!	#VALUE!	#VALUE!	#VALUE!	#VALUE!	#VALUE!	#VALUE!	#VALUE!	#VALUE!	#VALUE!	#VALUE!	#VALUE!	#VALUE!	#VALUE!
VICENZA CALCIO S.P.A.	1	IT	1	6	13	1	0	113600	5733	54	0	2	0.851752	133.531	1.20659	0.18056	0.365105	0.946643	0.579158	0.0811269	0.0263876	0.017162	0.877636	21.2827	5.71089	3.43926	#DIV/0!	0.337004	1.53756	-3.05974	-0.34448	0.196076	0.258755	0.0377609
VILLARREAL CLUB DE FUTBOL, SOCIEDAD ANONIMA DEPORTIVA	0	ES	0	5	18	1	1	50000	18684	62	0	1	2.46385	391.018	0.833303	0.297382	1.33743	1.29035	0.66641	-0.0565514	-0.06456	0.213644	0.647799	1.58482	1.57672	0.947156	#DIV/0!	1.16057	-0.302185	-4.30589	0.07053	0.0235575	0.106494	-0.116257
VIRTUS ENTELLA SRL	1	IT	0	4	13	1	0				0	3	#NUM!	21.3008	1.6914	0.750854	0.854186	1.2382	0.461239	0.0510893	-0.209388	0.0314393	0.948911	#DIV/0!	15.2701	10.5455	#DIV/0!	0	-6.66007	#VALUE!	#VALUE!	#VALUE!	#VALUE!	-0.268398
WEST BROMWICH ALBION FOOTBALL CLUB LIMITED	0	GB	0	1	33	0	1	76000	24683	47	0	1	1.62746	360.196	1.22664	0.155329	0.102051	0.817054	0.347905	0.478048	0.278458	#VALUE!	0.521952	#DIV/0!	0.892699	1.36408	#DIV/0!	0	#VALUE!	-6.03593	#VALUE!	0.0454969	-0.425287	0.652505
WEST HAM UNITED FOOTBALL CLUB LIMITED	0	GB	0	1	42	1	0	8788000	33404	33	-1	1	1.17865	91.0337	9.96343	1.05579	1.29181	1.09601	0.114598	-0.688821	-0.0784688	#VALUE!	1.63328	29.4089	-1.80297	-1.39811	#DIV/0!	-0.0876969	#VALUE!	-0.589857	#VALUE!	-0.202405	-0.0250633	-0.0687243
WIGAN ATHLETIC A.F.C. LIMITED	1	GB	1	9	28	0	0	104000	16812	42	0	1	1.33829	482.419	7.46577	2.80081	1.47186	1.16738	0.201982	-2.4592	-0.318514	#VALUE!	3.45426	699.87	-0.614421	-0.325156	#DIV/0!	-0.00201102	#VALUE!	-0.501873	#VALUE!	0.0702385	0.277728	-0.211223
WOLVERHAMPTON WANDERERS FOOTBALL CLUB (1986) LIMITED	0	GB	1	1	32	0	1	256000	27696	40	0	1	1.29392	173.297	0.245848	0.497283	0.520178	0.878635	0.635499	0.225767	0.116023	#VALUE!	0.7297	16.3857	0.578011	1.34851	#DIV/0!	0.164754	#VALUE!	-0.36444	#VALUE!	0.71435	-0.211005	0.742613
ΑΕΚ ATHENS FC (Π.Α.Ε.)	0	GR	0	0	4	0	0	665000	9323	50	0	1	1.89712	n.d.	#VALUE!	#VALUE!	#VALUE!	#VALUE!	#VALUE!	#VALUE!	#VALUE!	#VALUE!	#VALUE!	#VALUE!	#VALUE!	#VALUE!	#VALUE!	#VALUE!	#VALUE!	#VALUE!	#VALUE!	#VALUE!	#VALUE!	#VALUE!
AFC AJAX N.V.	0	NL	1	8	35	0	1	851500	50147	76	0	1	3.68888	151.634	0.796246	0.126459	0.125678	1.05704	0.562688	#VALUE!	-0.0573927	1.00621	0.470951	#VALUE!	0.846875	0.826599	-2.94593	#VALUE!	-0.0570383	-0.685401	0.0720846	0.0348517	-0.090975	-0.128098
AGF (AARHUS ELITE A/S)	1	DK	1	3	13	0	1	264000	11012	48	0	1	1.91692	88.6182	0.633866	#VALUE!	#VALUE!	1.16187	0.712253	0.189366	-0.239029	#VALUE!	0.455576	1.2831	0.829266	0.528535	-1.04573	0.652173	#VALUE!	#VALUE!	#VALUE!	#VALUE!	#VALUE!	-0.529444
AJ AUXERRE (A J A FOOTBALL)	1	FR	1	3	22	1	0	35000	12123	34	-1	1	1.11514	204.231	1.11341	0.375492	0.306957	1.61271	0.429734	-0.14329	-0.749507	1.0868	0.660033	1.3658	1.4074	1.67742	#DIV/0!	1.42148	-0.689648	#VALUE!	#VALUE!	#VALUE!	#VALUE!	-1.56647
AS MONACO FOOTBALL CLUB SA	0	MC	0	1	2	1	1	38500	4458	52	0	2	0.901902	n.d.	#VALUE!	#VALUE!	#VALUE!	#VALUE!	#VALUE!	#VALUE!	#VALUE!	#VALUE!	#VALUE!	#VALUE!	#VALUE!	#VALUE!	#VALUE!	#VALUE!	#VALUE!	#VALUE!	#VALUE!	#VALUE!	#VALUE!	#VALUE!
ATHLETIC CLUB	0	ES	0	0	15	0	1	400000	33974	49	0	1	1.66771	n.d.	#VALUE!	#VALUE!	#VALUE!	#VALUE!	#VALUE!	#VALUE!	#VALUE!	#VALUE!	#VALUE!	#VALUE!	#VALUE!	#VALUE!	#VALUE!	#VALUE!	#VALUE!	#VALUE!	#VALUE!	#VALUE!	#VALUE!	#VALUE!
BARNSLEY FC (OAKWELL HOLDINGS LIMITED)	1	GB	0	1	10	1	0	92000	10332	48	0	2	0.740775	51.7582	2.61434	2.72127	0.556315	1.04731	0.712236	-2.74607	-0.231441	#VALUE!	3.74607	#DIV/0!	-0.678071	-0.104791	#DIV/0!	0	#VALUE!	#VALUE!	#VALUE!	#VALUE!	#VALUE!	-0.124295
BRØNDBYERNES I.F. FODBOLD A/S	1	DK	0	3	25	1	0	34513	12608	36	0	1	1.44036	136.941	2.37947	#VALUE!	#VALUE!	3.45209	0.215333	-0.211331	-0.987198	#VALUE!	0.783474	1.83116	2.36637	3.62389	-17.3209	1.97601	#VALUE!	#VALUE!	#VALUE!	#VALUE!	#VALUE!	-1.92669
C.D. TENERIFE SAD	0	ES	0	25	12	0	1	203500			0	3	#NUM!	82.7982	3.46847	0.870601	0.694949	0.778737	0.247623	-1.39517	0.277189	1.13128	1.66756	2.29181	-1.28659	-1.12706	#DIV/0!	-1.08997	0.245023	-10.8483	1.18232	-0.542518	-0.427261	0.322735
CLUB BRUGGE	0	BE	0	2	11	0	1	118053	24344	48	0	1	2.91777	48.441	0.246869	0.0778267	#VALUE!	#VALUE!	0.471041	0.65767	-0.0539137	#VALUE!	0.117559	0.523018	0.131777	0.599426	#DIV/0!	0.254715	#VALUE!	2.46766	#VALUE!	-0.257314	-0.707871	-0.463633
CLUB DEPORTIVO MIRANDES SAD.	0	ES	0	5		0	1	36000			0	3	#NUM!	18.0028	0.944094	#VALUE!	#VALUE!	0.955703	0.828574	-2.91841	0.126002	2.36944	0.830212	0.268834	4.60723	1.00965	#DIV/0!	18.1886	0.0531778	-17.3425	0.532053	-0.0793683	-0.0220942	0.161076
CLUB UNION DEPORTIVA LAS PALMAS, SA D	0	ES	1	14	13	0	1	379000	9559	58	0	2	0.90937	61.3035	0.622975	0.511231	2.58067	0.133839	0.253644	0.0627664	0.171586	0.185719	0.846439	9.32257	1.029	4.86032	#DIV/0!	0.591261	0.9239	#VALUE!	#VALUE!	#VALUE!	#VALUE!	1.08589
CORDOBA CLUB DE FUTBOL SAD	0	ES	0	34	11	0	1	326600	9211	71	0	2	0.97601	93.0526	2.62384	0.0618442	0.331861	0.768444	0.104914	0.392459	0.0431519	0.183191	0.547656	9.14506	0.60856	1.97877	#DIV/0!	0.132389	0.235557	-1.42253	-0.0656463	0.224764	-0.114153	0.156757
DEPORTIVO ALAVÉS, SOCIEDAD ANONIMA DEPORTIVA	0	ES	0	8	12	1	1	244600			0	3	#NUM!	274.832	4.55756	0.330154	0.546864	1.04071	0.102255	0.300126	-0.0245768	0.532335	0.665838	19.5627	1.39464	2.68656	#DIV/0!	0.101855	-0.046168	1.47666	-0.16098	-0.210417	-0.0855216	-0.0527359
FC GRONINGEN BEHEER B.V.	0	NL	0	1	14	1	1	198000	22005	37	0	1	1.33123	110.502	1.11793	0.626355	0.753508	1.2717	0.483027	#VALUE!	-0.225848	0.831252	1.11756	#VALUE!	-4.59331	-4.3975	#DIV/0!	#VALUE!	-0.271697	4.05018	-0.0560831	0.297648	0.273233	-0.418244
FC MIDTJYLLAND A/S	1	DK	1	1	19	1	0	46873	7363	58	0	1	2.36712	94.8538	2.10038	#VALUE!	#VALUE!	1.34936	0.41178	-0.0787421	-0.295804	#VALUE!	0.963504	8.361	23.6985	16.1175	#DIV/0!	3.15756	#VALUE!	#VALUE!	#VALUE!	#VALUE!	#VALUE!	-0.342012
FC NORDSJÆLLAND A/S	1	DK	1	2	12	1	0	18779	5800	68	0	1	3.4012	98.777	0.350583	#VALUE!	#VALUE!	0.556694	0.862664	0.679402	0.769919	#VALUE!	0.303726	18.002	0.434363	0.197245	#DIV/0!	0.0242316	#VALUE!	#VALUE!	#VALUE!	#VALUE!	#VALUE!	2.54573
FEYENOORD ROTTERDAM N.V.	0	NL	0	2	25	0	1	620000	44781	70	0	1	3.02042	123.114	4.18699	0.374767	0.150365	0.9207	0.362993	-0.612173	0.197645	2.49238	1.61217	#DIV/0!	-2.48271	-1.04057	#DIV/0!	0	0.0792999	-2.90807	0.0150932	-0.245595	-0.346221	0.130043
FOOTBALL CLUB SOCHAUX-MONTBELIARD SA	1	FR	0	2	20	1	1	4000	14025	42	0	1	1.36828	140.778	0.748232	0.154153	0.136053	1.53978	0.70032	0.311395	-0.61159	1.04377	0.555105	4.1581	1.17781	0.673597	#DIV/0!	0.30007	-0.585946	-18.1654	-0.181797	0.0682247	0.109086	-1.16715
GETAFE CLUB DE FUTBOL SAD	0	ES	0	3	15	0	0	176600		47	0	1	1.59109	265.116	1.84616	0.411446	0.674558	1.02159	0.399687	0.0570261	-0.0131678	0.516959	0.917441	35.9323	8.93772	7.27135	#DIV/0!	0.309265	-0.0254718	-0.906447	0.00691873	-0.167473	-0.179141	-0.0178454
GKS GIEKSA KATOWICE S.A.	1	PL	1	2	10	1	0			39	0	2	0.755668	n.d.	5.80922	1.30974	3.76705	4.47744	0.225648	-0.442904	-1.20905	0.289493	1.4429	#DIV/0!	-2.95964	-1.74835	-0.803914	0	-4.17643	-0.147677	0.455384	-0.127832	0.320022	-0.922349
GÓRNICZY KLUB SPORTOWY CZARNI	0	PL	0	0	1	0	0						#DIV/0!	n.d.	#VALUE!	#VALUE!	#VALUE!	#VALUE!	#VALUE!	#VALUE!	#VALUE!	#VALUE!	#VALUE!	#VALUE!	#VALUE!	#VALUE!	#VALUE!	#VALUE!	#VALUE!	#VALUE!	#VALUE!	#VALUE!	#VALUE!	#VALUE!
GRANADA CLUB DE FUTBOL SAD	0	ES	1	1	10	0	1	234700	20526	42	0	1	1.26113	329.369	1.48896	0.393328	0.437236	1.00545	0.310705	-0.00190823	-0.00490586	0.807601	0.855956	5.86461	3.2117	4.7853	#DIV/0!	1.01325	-0.00607461	#VALUE!	#VALUE!	#VALUE!	#VALUE!	-0.0106043
HAMBURGER SPORT - VEREIN E.V.	1	DE	0	0	8	1	1	1787408	53465	36	0	1	1.24319	220.238	1.9353	0.70529	0.579448	1.01296	0.245451	#VALUE!	-0.0157764	1.05287	0.949232	#VALUE!	9.35677	14.8628	#DIV/0!	#VALUE!	-0.0149842	-10.1192	-0.0562783	-0.00979035	0.082626	-0.033212
KONINKLIJKE VOETBALVERENIGING OOSTENDE	1	BE	1	2	16	1	0	70600	1814	66	0	2	1.0116	62.4472	2.31218	0.592271	#VALUE!	#VALUE!	0.430576	-0.569029	-0.115259	#VALUE!	0.99557	1.73608	224.737	128.54	#DIV/0!	129.451	#VALUE!	-0.516142	#VALUE!	-0.0235697	-0.307834	-0.115771
LECHIA GDAŃSK S.A.	0	PL	1	1	7	0	1	463000	17372	31	0	1	1.30625	n.d.	1.54164	0.202124	0.051542	1.03808	0.550228	-2.14143	-0.149317	3.88741	2.91381	12.8013	-0.443229	-0.235094	#DIV/0!	-0.118934	-0.0384105	-0.855835	0.347972	-0.0767305	0.147589	-0.176029
LEVANTE UNION DEPORTIVA SOCIEDAD ANONIMA DEPORTIVA	0	ES	0	2	12	0	0	790200	12662	55	0	1	2.10006	103.789	1.15564	0.701644	2.75295	0.859667	0.155088	0.0193498	0.0357666	0.247846	0.881981	8.93873	1.51862	7.1591	#DIV/0!	0.836046	0.14431	-0.134379	0.0681522	-0.0286081	0.0564582	0.199561
LUDOWY KLUB SPORTOWY COSMOS W NOWOTAŃCU	0	PL	0	0	1	0	0						#DIV/0!	n.d.	#VALUE!	#VALUE!	#VALUE!	#VALUE!	#VALUE!	#VALUE!	#VALUE!	#VALUE!	#VALUE!	#VALUE!	#VALUE!	#VALUE!	#VALUE!	#VALUE!	#VALUE!	#VALUE!	#VALUE!	#VALUE!	#VALUE!	#VALUE!
MILTON KEYNES DONS LIMITED	1	GB	1	1	20	1	0	230000	8659		0	3	#NUM!	65.8268	3.20645	2.46905	1.63451	1.32659	0.931052	-2.56412	-0.49334	#VALUE!	3.04179	5.8235	-1.46214	-0.0337682	#DIV/0!	-0.25582	#VALUE!	0.0479231	#VALUE!	1.7065	0.158455	-0.165252
PEC ZWOLLE B.V.	0	NL	0	1	16	0	1	123500		72	1	2	1.116	n.d.	#VALUE!	#VALUE!	#VALUE!	#VALUE!	#VALUE!	#VALUE!	#VALUE!	#VALUE!	#VALUE!	#VALUE!	#VALUE!	#VALUE!	#VALUE!	#VALUE!	#VALUE!	#VALUE!	#VALUE!	#VALUE!	#VALUE!	#VALUE!
PRESTON NORTH END FOOTBALL CLUB,LIMITED(THE)	1	GB	0	1	22	0	0						#NUM!	111.251	5.80412	1.08075	0.0223602	0.228475	0.391655	-1.85868	37.2907	#VALUE!	2.63661	11.8727	-1.38898	-0.371711	#DIV/0!	-0.135691	#VALUE!	-6.15758	#VALUE!	-0.327374	-0.94135	16.4044
PSV N.V.	0	NL	0	0	24	0	1	221400	33353	69	0	1	2.63906	200.275	1.20428	0.302749	0.309142	0.654818	0.218311	#VALUE!	0.338044	0.873313	0.798064	#VALUE!	1.30193	3.87097	#DIV/0!	#VALUE!	0.387082	-10.3535	0.835597	-0.00807011	-0.633107	1.28579
RAYO VALLECANO DE MADRID, SAD	0	ES	0	13	10	1	0	3165500	10900	43	0	1	1.35239	120.819	6.36838	0.0597674	0.0901316	0.9259	0.355029	-1.54298	0.0491366	0.652327	2.32962	10.9187	-1.70046	-0.48508	#DIV/0!	-0.160467	0.0753252	-1.04714	3.25761	0.25885	0.0994192	0.0217326
REAL CLUB DEPORTIVO DE LA CORUÑA, SAD	0	ES	0	2	12	0	1	244000	26438	91	1	2	1.11436	320.527	1.041	0.65716	4.48801	0.88268	0.224029	0.0934304	0.0171786	0.133169	0.840313	12.6826	1.46045	4.85931	#DIV/0!	0.414917	0.128999	-0.611683	-0.514372	-0.00798555	-0.231605	0.07366
REAL RACING CLUB DE SANTANDER, SAD	0	ES	1	20	37	0	1	172600	13387	27	-1	1	1.1474	131.145	1.78726	1.64131	1.66819	1.44421	0.357652	-1.42581	-0.437052	0.92472	2.33745	26.4538	-0.477937	-0.480277	#DIV/0!	-0.0660658	-0.472632	-0.391291	-0.0742766	-0.236574	-0.704664	-0.68373
REAL SOCIEDAD DE FUTBOL SAD	0	ES	0	8	22	0	1	186000	23135	47	0	1	1.52243	149.94	1.74193	0.512245	0.960309	0.980303	0.209396	-0.157119	0.010507	0.492708	1.05264	10.075	-6.92936	-15.0195	#DIV/0!	-1.98485	0.0213249	0.0869267	0.0178236	0.058169	0.241472	0.0288057
REAL SPORTING DE GIJON, SA D	0	ES	0	19	18	0	1	273400	21838	37	-1	1	1.1827	95.3348	1.92163	0.864156	0.651683	0.925417	0.401424	-0.874078	0.0988999	1.20072	1.57704	5.30921	-1.33681	-1.03732	#DIV/0!	-0.514763	0.0823672	0.542783	0.0323521	0.298809	0.389296	0.12821
REAL VALLADOLID CLUB DE FUTBOL SA D	0	ES	1	8	21	0	1	301800	9347	82	1	2	1.05416	181.005	5.32241	1.24363	12.1134	12.2471	0.156096	-1.05893	-1.15469	0.0865096	2.00812	39.5221	-0.824112	-0.837105	#DIV/0!	-0.0504007	-13.3476	5.47179	-0.130971	-0.181708	0.161442	-1.38985
REIAL CLUB DEPORTIU ESPANYOL DE BARCELONA S.A.D.	0	ES	1	28	48	0	0	1608700	23499	46	0	1	1.40399	167.867	1.67674	0.275915	1.26373	0.894999	0.288746	-0.0543144	0.0229251	0.186496	0.943763	8.5369	8.60921	12.6475	#DIV/0!	1.96582	0.122926	0.302198	-0.00217184	0.103481	0.519995	0.047351
RODA JC (HOLDING RODA KERKRADE N.V.)	0	NL	1	1	21	1	1	46600	14373	44	0	1	1.58924	n.d.	1.24259	0.456445	0.295126	0.836717	0.898473	-0.348076	0.252535	1.54661	1.34808	#DIV/0!	-3.20744	-0.291681	#DIV/0!	0	0.163283	-2.83082	0.0295218	0.689719	0.203635	0.226198
ROSENBORG BALLKLUB	0	NO	0	0	15	0	1	190000	14510	55	0	1	2.48491	n.d.	0.422727	0.318587	0.62744	0.948552	0.261807	0.582862	0.0261232	0.380271	0.417138	#DIV/0!	0.189878	1.2665	#DIV/0!	0	0.0686964	-1.50695	0.245834	0.098923	-0.30592	0.23604
ROTHERHAM UNITED FOOTBALL CLUB (RUFC) LIMITED	1	GB	1	4	12	1	0	258000	3498		0	3	#NUM!	n.d.	0.803635	#VALUE!	#VALUE!	#VALUE!	0.904117	-0.0664296	#VALUE!	#VALUE!	0.72658	2.13794	2.65737	0.350681	#VALUE!	1.24296	#VALUE!	#VALUE!	#VALUE!	0.38321	0.574998	#VALUE!
ROYAL ANTWERP FOOTBALL CLUB	1	BE	0	1	11	1	0	517042	5941	43	0	2	0.679161	63.943	0.269911	0.895842	#VALUE!	#VALUE!	0.88237	-0.062111	-0.0652337	#VALUE!	1.05555	160.768	-4.28769	-2.11772	#DIV/0!	-0.118203	#VALUE!	#VALUE!	#VALUE!	#VALUE!	#VALUE!	-0.273905
ROYAL SPORTING CLUB ANDERLECHT	0	BE	1	4	16	0	1	117412	22349	52	0	1	3.58352	262.33	2.16103	0.519541	0.263524	0.979935	0.33457	-0.0072105	0.0395575	1.59878	0.934608	12.873	11.0567	10.1761	#DIV/0!	1.11027	0.0247423	-1.33477	0.732556	-0.0282984	-0.0373971	0.054712
RUCH CHORZÓW S.A.	1	PL	0	2	4	0	1	112000	5753	55	0	1	2.91777	282.583	7.67249	0.324525	0.19341	1.01116	0.118434	-0.811047	-0.0187308	0.955534	0.920089	1.0327	11.3712	11.0312	-0.0410441	11.1494	-0.0196024	#VALUE!	#VALUE!	#VALUE!	#VALUE!	-0.0206131
S A S P NANCY LORRAINE	1	FR	0	2	13	1	0	104300	15332	45	0	1	1.55335	n.d.	1.5285	0.496004	0.446375	1.26776	0.61728	-0.3256	-0.297533	1.06953	1.05612	3.91907	-16.8128	-6.81983	#DIV/0!	-4.802	-0.278191	-0.246705	0.0195183	-0.221563	-0.134618	-0.315346
SOCIEDAD DEPORTIVA EIBAR, SA D	0	ES	0	9	15	0	0	27000			0	3	#NUM!	33.4895	0.112567	0.359251	0.829388	1.36062	0.302636	0.191001	-0.156203	0.270829	0.685764	5.5647	0.108412	2.21924	#DIV/0!	0.392173	-0.57676	#VALUE!	#VALUE!	#VALUE!	#VALUE!	-4.58521
SOCIEDAD DEPORTIVA PONFERRADINA SA DEPORTIVA	0	ES	0			0	1	75000			0	3	#NUM!	46.2564	0.480056	#VALUE!	#VALUE!	1.4345	0.465372	-0.596423	-0.384713	0.669642	0.852964	1.14729	1.51939	3.63604	#DIV/0!	5.05632	-0.574506	-3.29183	-0.703868	-0.308606	-0.508408	-1.72205
SPORT LISBOA E BENFICA - FUTEBOL, SAD	0	PT	1	13	15	0	1	546000	42664	69	0	1	3.02042	n.d.	0.351125	0.0978016	4.03437	1.58656	0.191143	-0.191997	-0.0142194	0.0177098	0.124291	0.450336	0.798984	9.6292	-2.93889	3.28566	-0.802909	-2.15593	-0.883855	0.0115322	-0.891892	-0.211866
SPORTING CLUBE DE BRAGA - FUTEBOL, SAD	1	PT	0	8	20	0	0	182000	15029	62	0	1	2.63906	165.283	1.05303	0.255348	1.15402	0.350859	0.675491	0.086976	0.143635	0.221269	0.762441	5.06325	2.99424	1.36601	2.76099	0.633877	0.649141	0.000959439	-0.0980147	1.09139	1.20905	0.20193
SPORTSKLUBBEN BRANN	0	NO	0	0	18	0	1	278000	13012	42	0	1	1.8718	n.d.	2.3036	0.0978602	0.192803	0.886552	0.0880708	0.113249	0.0575822	0.446242	0.886748	#DIV/0!	1.79146	8.05245	#DIV/0!	0	0.129038	0.0952063	-0.0269206	0.00964423	0.0207905	0.283824
STANDARD DE LIEGE	1	BE	0	1	13	1	1	196970	25113	35	0	1	2.07944	178.806	0.184084	0.207904	0.501771	1.12169	0.652424	0.432553	-0.0504218	0.305309	0.41726	2.77828	0.206097	0.596452	#DIV/0!	0.257724	-0.16515	-0.637932	0.0633906	0.246444	-0.253765	-0.419829
STRØMSGODSET IF (FOTBALL AS)	0	NO	0	1	11	1	1	62500	5707	58	0	1	2.8622	n.d.	0.668462	0.0282747	0.00807741	0.952442	0.899827	0.151298	0.166474	3.41789	0.6015	2.43324	1.50941	0.251376	#DIV/0!	0.62033	0.0487068	4.54204	0.295356	-0.0724443	-0.327788	0.276765
THE HUDDERSFIELD TOWN ASSOCIATION FOOTBALL CLUB LIMITED	1	GB	0	1	19	1	0	165000	14145		1	3	#NUM!	63.3299	2.04669	3.46635	3.07878	2.05414	0.474174	-3.01978	-1.18684	#VALUE!	3.92739	42.5792	-0.331502	-0.179614	#DIV/0!	-0.0315068	#VALUE!	1.00975	#VALUE!	0.564874	0.204228	-1.22293
TRAPANI CALCIO S.R.L.	0	IT	0	2	2	1	1				0	3	#NUM!	59.1516	0.476986	0.126787	0.0483489	0.966365	0.832461	-0.357738	0.0882028	0.415585	0.809385	1.47603	2.08311	0.878939	#DIV/0!	2.87675	0.212238	0.138647	0.70166	-0.0880575	-0.197347	0.222133
UNION DEPORTIVA ALMERIA, SA D	0	ES	0	2	12	0	1	194500	6790	70	0	2	0.952658	106.503	0.980422	0.273467	0.571587	0.991334	0.650483	-0.0237137	0.00414617	0.138484	0.83776	4.5052	3.93089	2.15432	#DIV/0!	1.14616	0.0299397	-1.28971	-0.798255	-0.126708	-0.0400248	0.00650127
VAFC-VALENCIENNES SPORT DEVELOPPEMENT	1	FR	1	6	20	1	0	44000	15375	43	0	1	1.48539	n.d.	3.36479	0.599948	0.376838	1.20718	0.265729	-0.237839	-0.329835	1.54754	1.15267	13.5348	-5.85639	-4.80937	#DIV/0!	-0.557813	-0.213135	-0.345772	0.16985	-0.0619361	0.0322917	-0.368892
WILLEN II (OPTISPORT HOLDING B.V.)	0	NL	0	0	2	0	0	211000		58	1	2	0.99164	n.d.	#VALUE!	#VALUE!	#VALUE!	#VALUE!	#VALUE!	#VALUE!	#VALUE!	#VALUE!	#VALUE!	#VALUE!	#VALUE!	#VALUE!	#VALUE!	#VALUE!	#VALUE!	#VALUE!	#VALUE!	#VALUE!	#VALUE!	#VALUE!
